# Supplementary material for: Contrasting effects of defaunation on aboveground carbon storage across the global tropics
Source: Nat Commun. 2016 Apr 25;7:11351. doi: 10.1038/ncomms11351 (PMC4848488; doi:10.1038/ncomms11351)
Supplement: Supplementary Data 1 — Species details table, including data on site, family, species name in database, accepted species name (according to http://www.theplantlist.org/) and seed dispersal category assigned. Seed dispersal categories include large-seeded animal-dispersed (L), small-seeded animaldispersed (S) and abiotically-dispersed (A) [file ncomms11351-s2.xlsx]

## Sheet: ncomms11351-s2
Supplementary data for Osuri et al. Contrasting effects of defaunation on aboveground carbon storage across the global tropics Data on species names and seed dispersal categories Columns contain information on site, family, species name in database, accepted species name (according to http://www.theplantlist.org/) and seed dispersal category assigned Seed dispersal categories include large-seeded…
Site	Family	Species	Accepted_name	Dispersal mode
Australia	Fabaceae	Acacia celsa	Racosperma celsum (Tindale) Pedley	S
Australia	Elaeocarpaceae	Aceratium concinnum	Aceratium concinnum (S.Moore) C.T.White	S
Australia	Myrtaceae	Acmena divaricata	Syzygium divaricatum (Merr. & L.M.Perry) Craven & Biffin	L
Australia	Myrtaceae	Acmena resa	Syzygium resa (B.Hyland) Craven & Biffin	S
Australia	Rutaceae	Acronychia acidula	Acronychia acidula F.Muell.	S
Australia	Rutaceae	Acronychia acronychioides	Acronychia acronychioides (F.Muell.) T.G.Hartley	S
Australia	Rutaceae	Acronychia laevis	Acronychia laevis J.R.Forst. & G.Forst.	S
Australia	Fabaceae	Albizia sp. Windsor Tableland (B.Gray 2181)	NA	S
Australia	Euphorbiaceae	Aleurites rockinghamensis	Aleurites rockinghamensis (Baill.) P.I.Forst.	L
Australia	Rhamnaceae	Alphitonia whitei	Alphitonia whitei Braid	S
Australia	Apocynaceae	Alstonia muelleriana	Alstonia muelleriana Domin	A
Australia	Apocynaceae	Alstonia scholaris	Alstonia scholaris (L.) R.Br.	A
Australia	Phyllanthaceae	Antidesma bunius	Antidesma bunius (L.) Spreng.	S
Australia	Phyllanthaceae	Antidesma erostre	Antidesma erostre F.Muell.	S
Australia	Rubiaceae	Antirhea sp. Mt Misery (L.W.Jessup+ GJD3136)	NA	S
Australia	Rubiaceae	Antirhea tenuiflora	Antirhea tenuiflora F.Muell. ex Benth.	S
Australia	Icacinaceae	Apodytes brachystylis	Apodytes brachystylis F.Muell.	S
Australia	Fabaceae	Archidendron grandiflorum	Archidendron grandiflorum (Sol. ex Benth.) I.C.Nielsen	S
Australia	Fabaceae	Archidendron vaillantii	Archidendron vaillantii (F.Muell.) F.Muell.	S
Australia	Malvaceae	Argyrodendron peralatum	Argyrodendron peralatum (F.M.Bailey) Edlin ex J.H.Boas	A
Australia	Malvaceae	Argyrodendron polyandrum	Heritiera polyandra (L.S.Sm.) Kosterm.	A
Australia	Malvaceae	Argyrodendron sp. Mt Haig ( L.S.Smith+ 14307)	NA	A
Australia	Malvaceae	Argyrodendron sp. Whyanbeel (B.P.Hyland RFK 1106)	NA	A
Australia	Rubiaceae	Atractocarpus fitzalanii subsp. fitzalanii	Atractocarpus fitzalanii (F.Muell.) Puttock	S
Australia	Rubiaceae	Atractocarpus fitzalanii subsp. tenuipes	Atractocarpus fitzalanii subsp. tenuipes Puttock	S
Australia	Proteaceae	Austromuellera trinervia	Austromuellera trinervia C.T.White	A
Australia	Myrtaceae	Backhousia hughesii	Backhousia hughesii C.T.White	S
Australia	Balanopaceae	Balanops australiana	Balanops australiana F.Muell.	S
Australia	Euphorbiaceae	Baloghia parviflora	Baloghia parviflora C.T.White	S
Australia	Lauraceae	Beilschmiedia bancroftii	Beilschmiedia bancroftii (F.M.Bailey) C.T.White	L
Australia	Lauraceae	Beilschmiedia collina	Beilschmiedia collina B.Hyland	S
Australia	Anacardiaceae	Blepharocarya involucrigera	Blepharocarya involucrigera F.Muell.	A
Australia	Malvaceae	Brachychiton acerifolius	Brachychiton acerifolius (A.Cunn. ex G.Don) F.Muell.	S
Australia	Ochnaceae	Brackenridgea australiana	Brackenridgea nitida subsp. australiana (F.Muell.) P.O.Karis	S
Australia	Rutaceae	Brombya platynema	Melicope platynema Engl.	S
Australia	Proteaceae	Buckinghamia celsissima	Buckinghamia celsissima F.Muell.	A
Australia	Clusiaceae	Calophyllum sil	Calophyllum sil Lauterb.	S
Australia	Burseraceae	Canarium australasicum	Canarium australasicum (F.M.Bailey) Leenh.	L
Australia	Proteaceae	Cardwellia sublimis	Cardwellia sublimis F.Muell.	A
Australia	Proteaceae	Carnarvonia araliifolia var. montana	Carnarvonia araliifolia F.Muell.	A
Australia	Fabaceae	Castanospermum australe	Castanospermum australe A.Cunn. & C.Fraser	A
Australia	Proteaceae	Catalepidia heyana	Catalepidia heyana (F.M.Bailey) P.H.Weston	L
Australia	Cannabaceae	Celtis paniculata	Celtis paniculata (Endl.) Planch.	S
Australia	Cunoniaceae	Ceratopetalum succirubrum	Ceratopetalum succirubrum C.T.White	A
Australia	Oleaceae	Chionanthus axillaris	Chionanthus axillaris R.Br.	S
Australia	Lauraceae	Cinnamomum laubatii	Cinnamomum laubatii F.Muell.	L
Australia	Icacinaceae	Citronella smythii	Citronella smythii (F.Muell.) R.A.Howard	S
Australia	Phyllanthaceae	Cleistanthus myrianthus	Cleistanthus oblongifolius (Roxb.) Müll.Arg.	S
Australia	Sapindaceae	Cnesmocarpon dasyantha	Cnesmocarpon dasyantha (Radlk.) Adema	S
Australia	Corynocarpaceae	Corynocarpus cribbianus	Corynocarpus cribbianus (F.M.Bailey) L.S.Sm.	L
Australia	Lauraceae	Cryptocarya angulata	Cryptocarya angulata C.T.White	L
Australia	Lauraceae	Cryptocarya corrugata	Cryptocarya corrugata C.T.White & W.D.Francis	L
Australia	Lauraceae	Cryptocarya densiflora	Cryptocarya densiflora Blume	S
Australia	Lauraceae	Cryptocarya grandis	Cryptocarya grandis B.Hyland	S
Australia	Lauraceae	Cryptocarya hypospodia	Cryptocarya hypospodia F.Muell.	S
Australia	Lauraceae	Cryptocarya lividula	Cryptocarya lividula B.Hyland	S
Australia	Lauraceae	Cryptocarya mackinnoniana	Cryptocarya mackinnoniana F.Muell.	L
Australia	Lauraceae	Cryptocarya murrayi	Cryptocarya murrayi F.Muell.	L
Australia	Lauraceae	Cryptocarya oblata	Cryptocarya oblata F.M.Bailey	L
Australia	Lauraceae	Cryptocarya saccharata	Cryptocarya saccharata B.Hyland	L
Australia	Lauraceae	Cryptocarya vulgaris	Cryptocarya vulgaris B.Hyland	S
Australia	Sapindaceae	Cupaniopsis foveolata	Cupaniopsis foveolata (F.Muell.) Radlk.	S
Australia	Rubiaceae	Cyclophyllum coprosmoides	Cyclophyllum coprosmoides (F.Muell.) S.T.Reynolds & R.J.F.Hend.	S
Australia	Rubiaceae	Cyclophyllum protractum	Cyclophyllum protractum S.T.Reynolds & R.J.F.Hend.	S
Australia	Proteaceae	Darlingia darlingiana	Darlingia darlingiana (F.Muell.) L.A.S.Johnson	A
Australia	Cunoniaceae	Davidsonia pruriens	Davidsonia pruriens F.Muell.	L
Australia	Myrtaceae	Decaspermum humile	Decaspermum humile (G.Don) A.J.Scott	S
Australia	Celastraceae	Denhamia celastroides	Denhamia celastroides (F.Muell.) Jessup	S
Australia	Celastraceae	Denhamia viridissima	Denhamia viridissima F.M.Bailey & F.Muell.	S
Australia	Rutaceae	Dinosperma melanophloium	Dinosperma melanophloia (C.T.White) T.G.Hartley	S
Australia	Ebenaceae	Diospyros hebecarpa	Diospyros hebecarpa Benth.	S
Australia	Ebenaceae	Diospyros pentamera	Diospyros pentamera (Woolls & F.Muell. ex F.Muell.) F.Muell. sensu CHAH 2007	S
Australia	Ebenaceae	Diospyros sp. Mt Lewis (L.S.Smith 10107)	NA	S
Australia	Atherospermataceae	Doryphora aromatica	Doryphora aromatica (F.M.Bailey) L.S.Sm.	A
Australia	Meliaceae	Dysoxylum alliaceum	Dysoxylum alliaceum (Blume) Blume	L
Australia	Meliaceae	Dysoxylum oppositifolium	Dysoxylum oppositifolium F.Muell.	S
Australia	Meliaceae	Dysoxylum papuanum	Dysoxylum papuanum (Merr. & L.M.Perry) Mabb.	S
Australia	Meliaceae	Dysoxylum pettigrewianum	Dysoxylum pettigrewianum F.M.Bailey	L
Australia	Elaeocarpaceae	Elaeocarpus bancroftii	Elaeocarpus bancroftii F.Muell. & F.M.Bailey	L
Australia	Elaeocarpaceae	Elaeocarpus carolinae	Elaeocarpus carolinae B.Hyland & Coode	S
Australia	Elaeocarpaceae	Elaeocarpus coorangooloo	Elaeocarpus coorangooloo J.F.Bailey & C.T.White	S
Australia	Elaeocarpaceae	Elaeocarpus elliffii	Elaeocarpus elliffii B.Hyland & Coode	S
Australia	Elaeocarpaceae	Elaeocarpus eumundii	Elaeocarpus eumundi F.M.Bailey	S
Australia	Elaeocarpaceae	Elaeocarpus foveolatus	Elaeocarpus foveolatus F.Muell.	S
Australia	Elaeocarpaceae	Elaeocarpus largiflorens subsp. largiflorens	Elaeocarpus largiflorens C.T.White	S
Australia	Elaeocarpaceae	Elaeocarpus largiflorens subsp. retinervis	Elaeocarpus largiflorens subsp. retinervis B.Hyland & Coode	S
Australia	Elaeocarpaceae	Elaeocarpus sericopetalus	Elaeocarpus sericopetalus F.Muell.	S
Australia	Elaeocarpaceae	Elaeocarpus sp. Mt Bellenden Ker (L.J.Brass 18336)	NA	S
Australia	Elaeocarpaceae	Elaeocarpus sp. Windsor Tableland (L.W.Jessup & GJM 1378)	NA	S
Australia	Celastraceae	Elaeodendron australe var. Windsor Tableland (B.P.Hyland 5574)	Cassine australis (Vent.) Kuntze	S
Australia	Lauraceae	Endiandra acuminata	Endiandra acuminata C.T.White	L
Australia	Lauraceae	Endiandra dielsiana	Endiandra dielsiana Teschner	L
Australia	Lauraceae	Endiandra hypotephra	Endiandra hypotephra F.Muell.	L
Australia	Lauraceae	Endiandra leptodendron	Endiandra leptodendron B.Hyland	S
Australia	Lauraceae	Endiandra microneura	Endiandra microneura C.T.White	L
Australia	Lauraceae	Endiandra monothyra subsp. monothyra	Endiandra monothyra B.Hyland	L
Australia	Lauraceae	Endiandra montana	Endiandra montana C.T.White	L
Australia	Lauraceae	Endiandra phaeocarpa	Endiandra phaeocarpa B.Hyland	L
Australia	Lauraceae	Endiandra sankeyana	Endiandra sankeyana F.M.Bailey	L
Australia	Lauraceae	Endiandra wolfei	Endiandra wolfei B.Hyland	L
Australia	Rutaceae	Euodia hylandii	Euodia hylandii T.G.Hartley	S
Australia	Eupomatiaceae	Eupomatia laurina	Eupomatia laurina R.Br.	S
Australia	Anacardiaceae	Euroschinus falcatus var. falcatus	Euroschinus falcatus Hook.f.	S
Australia	Gentianaceae	Fagraea cambagei	Fagraea gracilipes A.Gray	S
Australia	Gentianaceae	Fagraea fagraeacea	Fagraea gracilipes A.Gray	S
Australia	Moraceae	Ficus triradiata	Ficus triradiata Corner	S
Australia	Moraceae	Ficus watkinsiana	Ficus watkinsiana F.M.Bailey	S
Australia	Rutaceae	Flindersia acuminata	Flindersia acuminata C.T.White	A
Australia	Rutaceae	Flindersia bourjotiana	Flindersia bourjotiana F.Muell.	A
Australia	Rutaceae	Flindersia brayleyana	Flindersia brayleyana F.Muell.	A
Australia	Rutaceae	Flindersia ifflana	Flindersia ifflaiana F.Muell.	A
Australia	Rutaceae	Flindersia laevicarpa	Flindersia laevicarpa C.T.White	A
Australia	Rutaceae	Flindersia pimenteliana	Flindersia pimenteliana F.Muell.	A
Australia	Malvaceae	Franciscodendron laurifolium	Franciscodendron laurifolium (F.Muell.) B.Hyland & Steenis	A
Australia	Himantandraceae	Galbulimima baccata	Galbulimima belgraveana (F.Muell.) Sprague	S
Australia	Clusiaceae	Garcinia sp. Davies Creek (J.G.Tracey 14745)	NA	S
Australia	Clusiaceae	Garcinia warrenii	Garcinia warrenii F.Muell.	L
Australia	Rubiaceae	Gardenia ovularis	Gardenia ovularis F.M.Bailey	S
Australia	Phyllanthaceae	Glochidion sessiliflorum var. pedicellatum	Glochidion sessiliflorum Airy Shaw	S
Australia	Icacinaceae	Gomphandra australiana	Gomphandra australiana F.Muell.	L
Australia	Annonaceae	Goniothalamus australis	Goniothalamus australis Jessup	L
Australia	Myrtaceae	Gossia bidwillii	Gossia bidwillii (Benth.) N.Snow & Guymer	S
Australia	Myrtaceae	Gossia grayi	Gossia grayi N.Snow & Guymer	S
Australia	Myrtaceae	Gossia hillii	Gossia hillii (Benth.) N.Snow & Guymer	S
Australia	Myrtaceae	Gossia lewisensis	Gossia lewisensis N.Snow & Guymer	S
Australia	Myrtaceae	Gossia shepherdii	Gossia shepherdii (F.Muell.) N.Snow & Guymer	S
Australia	Rutaceae	Halfordia kendack	Halfordia kendack (Montrouz.) Guillaumin	S
Australia	Monimiaceae	Hedycarya loxocarya	Hedycarya loxocarya (Benth.) W.D.Francis	S
Australia	Calycanthaceae	Idiospermum australiense	Idiospermum australiense (Diels) S.T.Blake	A
Australia	Rubiaceae	Ixora oreogena	Ixora oreogena S.T.Reynolds & P.I.Forst.	S
Australia	Zamiaceae	Lepidozamia hopei	Lepidozamia hopei (W.Hill) Regel	L
Australia	Thymelaeaceae	Lethedon setosa	Lethedon setosa (C.T.White) Kosterm.	S
Australia	Myrtaceae	Lindsayomyrtus racemoides	Lindsayomyrtus racemoides (Greves) Craven	L
Australia	Lauraceae	Litsea bindoniana	Litsea bindoniana (F.Muell.) F.Muell.	S
Australia	Lauraceae	Litsea connorsii	Litsea connorsii B.Hyland	S
Australia	Lauraceae	Litsea fawcettiana	Litsea fawcettiana (F.Muell.) B.Hyland	S
Australia	Lauraceae	Litsea leefeana	Litsea leefeana (F.Muell.) Merr.	S
Australia	Proteaceae	Lomatia fraxinifolia	Lomatia fraxinifolia F.Muell. ex Benth.	A
Australia	Euphorbiaceae	Macaranga subdentata	Macaranga subdentata Benth.	S
Australia	Euphorbiaceae	Mallotus philippensis	Mallotus philippensis (Lam.) Mull.Arg.	S
Australia	Euphorbiaceae	Mallotus polyadenos	Mallotus polyadenos F.Muell.	S
Australia	Celastraceae	Maytenus disperma	Maytenus disperma (F.Muell.) Loes.	S
Australia	Rutaceae	Medicosma fareana	Medicosma fareana (F.Muell.) T.G.Hartley	S
Australia	Rutaceae	Melicope jonesii	Melicope jonesii T.G.Hartley	S
Australia	Rutaceae	Melicope vitiflora	Melicope vitiflora (F.Muell.) T.G.Hartley	S
Australia	Sapindaceae	Mischocarpus pyriformis subsp. pyriformis	Mischocarpus pyriformis Radlk.	S
Australia	Proteaceae	Musgravea heterophylla	Musgravea heterophylla L.S.Sm.	A
Australia	Proteaceae	Musgravea stenostachya	Musgravea stenostachya F.Muell.	A
Australia	Myristicaceae	Myristica insipida	Myristica insipida R.Br.	L
Australia	Primulaceae	Myrsine achradifolia	Rapanea achradifolia (F. Muell.) Mez	S
Australia	Lauraceae	Neolitsea dealbata	Neolitsea dealbata (R.Br.) Merr.	S
Australia	Proteaceae	Neorites kevedianus	Neorites kevedianus L.S.Sm.	A
Australia	Sapotaceae	Niemeyera prunifera	Niemeyera prunifera (F.Muell.) F.Muell.	L
Australia	Sapotaceae	Niemeyera sp. Mt Lewis (A.K.Irvine 1402)	NA	L
Australia	Oleaceae	Olea paniculata	Olea paniculata R.Br.	S
Australia	Fabaceae	Ormosia ormondii	Ormosia ormondii (F.Muell.) Merr.	S
Australia	Proteaceae	Placospermum coriaceum	Placospermum coriaceum C.T.White & W.D.Francis	A
Australia	Sapotaceae	Planchonella sp. Mt. Lewis (B.Hyland 14048)	NA	S
Australia	Annonaceae	Polyalthia nitidissima	Polyalthia nitidissima Benth.	S
Australia	Escalloniaceae	Polyosma alangiacea	Polyosma alangiacea F.Muell.	S
Australia	Araliaceae	Polyscias australiana	Polyscias australiana (F.Muell.) Philipson	S
Australia	Araliaceae	Polyscias elegans	Polyscias elegans (C.Moore & F.Muell.) Harms	S
Australia	Araliaceae	Polyscias murrayi	Polyscias murrayi (F.Muell.) Harms	S
Australia	Sapotaceae	Pouteria castanosperma	Van-royena castanosperma (C.T.White) Aubrév.	L
Australia	Sapotaceae	Pouteria chartacea	Planchonella chartacea (F.Muell. ex Benth.) H.J.Lam	S
Australia	Sapotaceae	Pouteria euphlebia	Planchonella euphlebia (F.Muell.) Francis	L
Australia	Sapotaceae	Pouteria myrsinifolia	Planchonella myrsinifolia (F.Muell.) Swenson, Bartish & Munzinger	S
Australia	Sapotaceae	Pouteria myrsinodendron	Planchonella myrsinodendron (F.Muell.) Swenson, Bartish & Munzinger	S
Australia	Sapotaceae	Pouteria papyracea	Beccariella papyracea (P.Royen) Aubrév.	L
Australia	Sapotaceae	Pouteria pearsoniorum	Beccariella macrocarpa (P.Royen) Swenson, Bartish & Munzinger	L
Australia	Cunoniaceae	Pseudoweinmannia lachnocarpa	Pseudoweinmannia lachnocarpa (F.Muell.) Engl.	A
Australia	Annonaceae	Pseuduvaria froggattii	Pseuduvaria froggattii (F.Muell.) Jessup	S
Australia	Rubiaceae	Psydrax lamprophylla	Psydrax lamprophylla (F.Muell.) Bridson	S
Australia	Rubiaceae	Psydrax lamprophylla f. latissima	Psydrax lamprophylla (F.Muell.) Bridson	S
Australia	Rubiaceae	Psydrax montigena	Psydrax montigena S.T.Reynolds & R.J.F.Hend.	S
Australia	Cunoniaceae	Pullea stutzeri	Pullea stutzeri (F.Muell.) Gibbs	A
Australia	Simaroubaceae	Quassia baileyana	Quassia baileyana (Oliv.) Noot.	L
Australia	Rhamnaceae	Rhamnella vitiensis	Rhamnella vitiensis (Benth.) A.C.Sm.	S
Australia	Myrtaceae	Rhodamnia blairiana	Rhodamnia blairiana F.Muell.	S
Australia	Myrtaceae	Rhodamnia costata	Rhodamnia costata A.J.Scott	S
Australia	Myrtaceae	Rhodamnia spongiosa	Rhodamnia glauca Blume	S
Australia	Myrtaceae	Rhodomyrtus macrocarpa	Rhodomyrtus macrocarpa Benth.	S
Australia	Achariaceae	Ryparosa javanica	Ryparosa javanica Koord. & Valeton	L
Australia	Rutaceae	Sarcomelicope simplicifolia subsp. simplicifolia	Sarcomelicope simplicifolia (Endl.) T.G.Hartley	S
Australia	Sapindaceae	Sarcopteryx montana	Sarcopteryx montana S.T.Reynolds	S
Australia	Sapindaceae	Sarcopteryx reticulata	Sarcopteryx reticulata S.T.Reynolds	S
Australia	Sapindaceae	Sarcotoechia cuneata	Sarcotoechia cuneata Radlk.	S
Australia	Salicaceae	Scolopia braunii	Scolopia braunii (Klotzsch) Sleumer	S
Australia	Celastraceae	Siphonodon membranaceus	Siphonodon membranaceus F.M.Bailey	L
Australia	Elaeocarpaceae	Sloanea australis subsp. parviflora	Sloanea australis F.Muell.	S
Australia	Elaeocarpaceae	Sloanea langii	Sloanea langii F.Muell.	S
Australia	Elaeocarpaceae	Sloanea macbrydei	Sloanea macbrydei F.Muell.	S
Australia	Proteaceae	Sphalmium racemosum	Sphalmium racemosum (C.T.White) B.G.Briggs, B.Hyland & L.A.S.Johnson	A
Australia	Monimiaceae	Steganthera macooraia	Steganthera macooraia (F.M.Bailey) P.K.Endress	S
Australia	Proteaceae	Stenocarpus davallioides	Stenocarpus davallioides Foreman & B.Hyland	A
Australia	Fabaceae	Storckiella australiensis	Storckiella australiensis J.H.Ross & B.Hyland	A
Australia	Moraceae	Streblus glaber var. australianus	Streblus glaber (Merr.) Corner	S
Australia	Symplocaceae	Symplocos gittinsii	NA	S
Australia	Sapindaceae	Synima cordierorum	Synima cordieri (F. Muell.) Radlk.	S
Australia	Sapindaceae	Synima sp. Mt Carbine (L.W.Jessup+ GJM995)	NA	S
Australia	Meliaceae	Synoum glandulosum subsp. paniculosum	Synoum glandulosum (Sm.) A. Juss.	S
Australia	Myrtaceae	Syzygium apodophyllum	Syzygium apodophyllum (F.Muell.) B.Hyland	S
Australia	Myrtaceae	Syzygium cormiflorum	Syzygium cormiflorum (F.Muell.) B.Hyland	L
Australia	Myrtaceae	Syzygium dansiei	Syzygium dansiei B.Hyland	L
Australia	Myrtaceae	Syzygium endophloium	Syzygium endophloium B.Hyland	S
Australia	Myrtaceae	Syzygium erythrocalyx	Syzygium erythrocalyx (C.T.White) B.Hyland	S
Australia	Myrtaceae	Syzygium johnsonii	Syzygium johnsonii (F.Muell.) B.Hyland	S
Australia	Myrtaceae	Syzygium kuranda	Syzygium kuranda (F.M.Bailey) B.Hyland	L
Australia	Myrtaceae	Syzygium luehmannii	Syzygium luehmannii (F.Muell.) L.A.S.Johnson	S
Australia	Myrtaceae	Syzygium maraca	Syzygium maraca Craven & Biffin	L
Australia	Myrtaceae	Syzygium monospermum	Syzygium monospermum Craven	L
Australia	Myrtaceae	Syzygium papyraceum	Syzygium papyraceum B.Hyland	S
Australia	Myrtaceae	Syzygium wesa	Syzygium wesa B.Hyland	S
Australia	Combretaceae	Terminalia sericocarpa	Terminalia sericocarpa F.Muell.	S
Australia	Monimiaceae	Tetrasynandra laxiflora	Tetrasynandra laxiflora Perkins	S
Australia	Sapindaceae	Toechima erythrocarpum	Toechima erythrocarpum (F.Muell.) Radlk.	S
Australia	Myrtaceae	Waterhousea unipunctata	Syzygium unipunctatum (B.Hyland) Craven & Biffin	S
Australia	Xanthophyllaceae	Xanthophyllum octandrum	Xanthophyllum octandrum Domin	S
Australia	Annonaceae	Xylopia maccreae	Xylopia maccraei L.B. Sm.	S
Australia	Rutaceae	Zanthoxylum ovalifolium	Zanthoxylum ovalifolium Tutcher	S
Cameroon	Fabaceae	Afzelia bella	Afzelia bella Harms	L
Cameroon	Fabaceae	Afzelia pachyloba	Afzelia pachyloba Harms	L
Cameroon	Violaceae	Allexis cauliflora	Allexis cauliflora (Oliv.) Pierre	A
Cameroon	Icacinaceae	Alsodeiopsis weissenborniana	Alsodeiopsis mannii Oliv.	S
Cameroon	Apocynaceae	Alstonia boonei	Alstonia boonei De Wild.	A
Cameroon	Fabaceae	Amphimas ferrugineus	Amphimas ferrugineus Pellegr.	A
Cameroon	Fabaceae	Angylocalyx pynaertii	Angylocalyx pynaertii De Wild.	L
Cameroon	Anisophylleaceae	Anisophyllea sororia	Anisophyllea sororia Pierre	S
Cameroon	Annonaceae	Annickia chlorantha	Annickia chlorantha (Oliv.) Setten & Maas	S
Cameroon	Gentianaceae	Anthocleista schweinfurthii	Anthocleista schweinfurthii Gilg	S
Cameroon	Fabaceae	Anthonotha fragrans	Anthonotha fragrans (Baker f.) Exell & Hillc.	L
Cameroon	Fabaceae	Anthonotha macrophylla	Anthonotha macrophylla P.Beauv.	L
Cameroon	Phyllanthaceae	Antidesma unknown	NA	S
Cameroon	Phyllanthaceae	Antidesma vogelianum	Antidesma vogelianum Müll.Arg.	S
Cameroon	Rutaceae	Araliopsis soyauxii	Araliopsis soyauxii Engl.	S
Cameroon	Rubiaceae	Aulacocalyx jasminiflora	Aulacocalyx jasminiflora Hook.f.	S
Cameroon	Rubiaceae	Aulacocalyx talbotii	Aulacocalyx talbotii (Wernham) Keay	S
Cameroon	Fabaceae	Baphia capparidifolia	Baphia capparidifolia Baker	A
Cameroon	Fabaceae	Baphia cf laurifolia	Baphia laurifolia Baill.	A
Cameroon	Fabaceae	Baphia laurifolia	Baphia laurifolia Baill.	A
Cameroon	Passifloraceae	Barteria fistulosa	Barteria fistulosa Mast.	S
Cameroon	Lauraceae	Beilschmiedia acuta	Beilschmiedia acuta Kosterm.	S
Cameroon	Lauraceae	Beilschmiedia jacques-felixii	Beilschmiedia jacques-felixii Robyns & R.Wilczek	L
Cameroon	Lauraceae	Beilschmiedia mannii	Beilschmiedia mannii (Meisn.) Benth. & Hook.f. ex B.D.Jacks.	L
Cameroon	Lauraceae	Beilschmiedia sp._1	NA	L
Cameroon	Lauraceae	Beilschmiedia sp._2	NA	L
Cameroon	Lauraceae	Beilschmiedia unknown	NA	L
Cameroon	Fabaceae	Berlinia auriculata	Berlinia auriculata Benth.	L
Cameroon	Fabaceae	Berlinia bractusa	Berlinia bracteosa Benth.	L
Cameroon	Fabaceae	Berlinia congolana	Berlinia congolensis (Baker f.) Keay	L
Cameroon	Fabaceae	Berlinia craibiana	Berlinia craibiana Baker f.	S
Cameroon	Fabaceae	Berlinia hollandii	Berlinia hollandii Hutch. & Dalziel	L
Cameroon	Fabaceae	Berlinia unknown	NA	L
Cameroon	Phyllanthaceae	Bridelia grandis	Bridelia grandis Pierre ex Hutch.	S
Cameroon	Phyllanthaceae	Bridelia micrantha	Bridelia micrantha (Hochst.) Baill.	S
Cameroon	Salicaceae	Caloncoba glauca	Caloncoba glauca (P.Beauv.) Gilg	S
Cameroon	Fabaceae	Calpocalyx dinklagei	Calpocalyx dinklagei Harms	A
Cameroon	Rubiaceae	Calycosiphonia spathicalyx	Calycosiphonia spathicalyx (K.Schum.) Robbr.	S
Cameroon	Achariaceae	Camptostylus mannii	Camptostylus mannii (Oliv.) Gilg	S
Cameroon	Rubiaceae	Canthium sp._3	NA	S
Cameroon	Meliaceae	Carapa dinklagei	Carapa dinklagei Harms	L
Cameroon	Meliaceae	Carapa parvifolia	Carapa parviflora Harms	L
Cameroon	Meliaceae	Carapa unknown	NA	L
Cameroon	Rhizophoraceae	Cassipourea korupensis	Cassipourea korupensis Kenfack & Sainge	S
Cameroon	Sapotaceae	Chrysophyllum delevoyi	Chrysophyllum africanum A.DC.	L
Cameroon	Sapotaceae	Chrysophyllum sp. nov.	NA	S
Cameroon	Sapindaceae	Chytranthus talbotii	Chytranthus talbotii (Baker f.) Keay	L
Cameroon	Euphorbiaceae	Cleistanthus letouzeyi	Cleistanthus letouzeyi J.Léonard	S
Cameroon	Annonaceae	Cleistopholis staudtii	Cleistopholis staudtii (Engl. & Diels) Engl. & Diels	S
Cameroon	Myristicaceae	Coelocaryon preussii	Coelocaryon preussii Warb.	L
Cameroon	Rubiaceae	Coffea brevipes	Coffea brevipes Hiern	S
Cameroon	Malvaceae	Cola acuminata	Cola acuminata (P.Beauv.) Schott & Endl.	L
Cameroon	Malvaceae	Cola cauliflora	Cola cauliflora Mast.	S
Cameroon	Malvaceae	Cola cf marsupium	Cola marsupium K.Schum.	S
Cameroon	Malvaceae	Cola griseiflora	Cola griseiflora De Wild.	S
Cameroon	Malvaceae	Cola lateritia	Cola lateritia K.Schum.	L
Cameroon	Malvaceae	Cola lepidota	Cola lepidota K.Schum.	L
Cameroon	Malvaceae	Cola megalophylla	Cola megalophylla Brenan & Keay	S
Cameroon	Malvaceae	Cola pachycarpa	Cola pachycarpa K.Schum.	L
Cameroon	Malvaceae	Cola praeacuta	Cola praeacuta Brenan & Keay	S
Cameroon	Malvaceae	Cola rostrata	Cola rostrata K.Schum.	S
Cameroon	Malvaceae	Cola semecarpophylla	Cola semecarpophylla K.Schum.	S
Cameroon	Malvaceae	Cola sp. nov.3	NA	S
Cameroon	Malvaceae	Cola verticillata	Cola verticillata (Thonn.) Stapf ex A.Chev.	L
Cameroon	Olacaceae	Coula edulis	Coula edulis Baill.	S
Cameroon	Rubiaceae	Craterispermum aristatum	Craterispermum aristatum Wernham	S
Cameroon	Euphorbiaceae	Croton longiracemosus	Croton longiracemosus Hutch.	S
Cameroon	Euphorbiaceae	Croton unknown	NA	S
Cameroon	Burseraceae	Dacryodes edulis	Dacryodes edulis (G.Don) H.J.Lam	L
Cameroon	Burseraceae	Dacryodes klaineana	Dacryodes klaineana (Pierre) H.J.Lam	S
Cameroon	Achariaceae	Dasylepis thomasii	Dasylepis thomasii Obama & Breteler	S
Cameroon	Sapindaceae	Deinbollia pychnophylla	Deinbollia pycnophylla Gilg ex Engl.	S
Cameroon	Irvingiaceae	Desbordesia glaucescens	Desbordesia insignis Pierre	L
Cameroon	Fabaceae	Dialium pachyphyllum	Dialium pachyphyllum Harms	S
Cameroon	Euphorbiaceae	Dichostemma glaucescens	Dichostemma glaucescens Pierre	S
Cameroon	Thymelaeaceae	Dicranolepis unknown	NA	S
Cameroon	Fabaceae	Didelotia africana	Didelotia africana Baill.	A
Cameroon	Olacaceae	Diogoa zenkeri	Diogoa zenkeri (Engl.) Exell & Mendonça	L
Cameroon	Ebenaceae	Diospyros bipindensis	Diospyros bipindensis Gürke	S
Cameroon	Ebenaceae	Diospyros gabunensis	Diospyros gabunensis Gürke	S
Cameroon	Ebenaceae	Diospyros gracilescens	Diospyros gracilescens Gürke	S
Cameroon	Ebenaceae	Diospyros hoyleana	Diospyros hoyleana F.White	S
Cameroon	Ebenaceae	Diospyros iturensis	Diospyros iturensis (Gürke) Letouzey & F.White	S
Cameroon	Ebenaceae	Diospyros kamerunensis	Diospyros kamerunensis Gürke	L
Cameroon	Ebenaceae	Diospyros korupensis	Diospyros korupensis Gosline	S
Cameroon	Ebenaceae	Diospyros sp._2	NA	S
Cameroon	Ebenaceae	Diospyros zenkeri	Diospyros zenkeri (Gürke) F.White	S
Cameroon	Euphorbiaceae	Discoclaoxylon hexandrum	Discoclaoxylon hexandrum (Müll.Arg.) Pax & K.Hoffm.	S
Cameroon	Euphorbiaceae	Discoglypremna caloneura	Discoglypremna caloneura (Pax) Prain	S
Cameroon	Putranjivaceae	Drypetes staudtii	Drypetes staudtii (Pax) Hutch.	S
Cameroon	Clusiaceae	Endodesmia calophylloides	Endodesmia calophylloides Benth.	S
Cameroon	Sapotaceae	Englerophytum sp. nov.	NA	S
Cameroon	Sapindaceae	Eriocoelum macrocarpum	Eriocoelum macrocarpum Gilg ex Radlk.	S
Cameroon	Vochysiaceae	Erismadelphus cf exsul	Erismadelphus exsul Mildbr.	A
Cameroon	Vochysiaceae	Erismadelphus exsul	Erismadelphus exsul Mildbr.	A
Cameroon	Fabaceae	Erythrophleum ivorense	Erythrophleum ivorense A.Chev.	S
Cameroon	Myrtaceae	Eugenia fernandopoana	Eugenia fernandopoana Engl. & Brehmer	S
Cameroon	Rutaceae	Fagara macrophylla	Zanthoxylum gilletii (De Wild.) P.G.Waterman	S
Cameroon	Apocynaceae	Funtumia elastica	Funtumia elastica (Preuss) Stapf	A
Cameroon	Clusiaceae	Garcinia conrauana	Garcinia conrauana Engl.	L
Cameroon	Clusiaceae	Garcinia gnetoides	Garcinia gnetoides Hutch. & Dalziel	S
Cameroon	Clusiaceae	Garcinia unknown	NA	L
Cameroon	Fabaceae	Gilbertiodendron dewvria	Gilbertiodendron dewevrei (De Wild.) J.Leonard	L
Cameroon	Meliaceae	Guarea unknown	NA	S
Cameroon	Rubiaceae	Heinsia crinita	Heinsia crinita (Afzel.) G.Taylor	S
Cameroon	Salicaceae	Homalium africanum	Homalium africanum (Hook.f.) Benth.	A
Cameroon	Salicaceae	Homalium longistylum	Homalium longistylum Mast.	A
Cameroon	Salicaceae	Homalium unknown	NA	A
Cameroon	Hoplestigmataceae	Hoplestigma kleneanum	Hoplestigma klaineanum Pierre	S
Cameroon	Apocynaceae	Hunteria umbellata	Hunteria umbellata (K.Schum.) Hallier f.	S
Cameroon	Fabaceae	Hymenostegia afzelii	Hymenostegia afzelii (Oliv.) Harms	A
Cameroon	Fabaceae	Hymenostegia bakeriana	Hymenostegia bakeriana Hutch. & Dalziel	A
Cameroon	Fabaceae	Hymenostegia sp. nov.	NA	A
Cameroon	Lauraceae	Hypodaphnis zenkeri	Hypodaphnis zenkeri (Engl.) Stapf	L
Cameroon	Irvingiaceae	Irvingia gabonensis	Irvingia gabonensis (Aubry-Lecomte ex O'Rorke) Baill.	L
Cameroon	Irvingiaceae	Irvingia unknown	NA	L
Cameroon	Euphorbiaceae	Keayodendron bridelioides	Keayodendron bridelioides Leandri	L
Cameroon	Euphorbiaceae	Klaineanthus gaboniae	Klaineanthus gaboniae Pierre ex Prain	S
Cameroon	Sapindaceae	Laccodiscus pseudostipularis	Laccodiscus pseudostipularis Radlk.	S
Cameroon	Sapotaceae	Lecomtedoxa klaineana	Lecomtedoxa klaineana (Pierre ex Engl.) Pierre ex Dubard	L
Cameroon	Icacinaceae	Leptaulus daphnoides	Leptaulus daphnoides Benth.	S
Cameroon	Ochnaceae	Lophira alata	Lophira alata Banks ex C.F.Gaertn.	A
Cameroon	Euphorbiaceae	Macaranga monandra	Macaranga monandra Müll.Arg.	S
Cameroon	Phyllanthaceae	Maesobotrya barteri	Maesobotrya barteri (Baill.) Hutch.	S
Cameroon	Phyllanthaceae	Maesobotrya dusenii	Maesobotrya klaineana (Pierre) J.Léonard	S
Cameroon	Rhamnaceae	Maesopsis eminii	Maesopsis eminii Engl.	S
Cameroon	Chrysobalanaceae	Magnistipula glaberrima	Magnistipula glaberrima Engl.	L
Cameroon	Clusiaceae	Mammea africana	Mammea africana Sabine	L
Cameroon	Sapotaceae	Manilkara lososiana	Manilkara lososiana Kenfack & Ewango	S
Cameroon	Euphorbiaceae	Maprounea membranacea	Maprounea membranacea Pax & K.Hoffm.	S
Cameroon	Chrysobalanaceae	Maranthes unknown	NA	L
Cameroon	Euphorbiaceae	Mareyopsis longifolia	Mareyopsis longifolia (Pax) Pax & K.Hoffm.	S
Cameroon	Phyllanthaceae	Margaritaria discoidea	Margaritaria discoidea (Baill.) G.L.Webster	S
Cameroon	Memecylaceae	Memecylon afzelii	Memecylon afzelii G. Don	S
Cameroon	Memecylaceae	Memecylon lateriflorum	Memecylon lateriflorum (G. Don) Bremek.	S
Cameroon	Malvaceae	Microcos coriacea	Grewia coriacea Mast.	S
Cameroon	Rubiaceae	Morinda lucida	Morinda lucida Benth.	S
Cameroon	Urticaceae	Musanga cecropioides	Musanga cecropioides R.Br. ex Tedlie	S
Cameroon	Rubiaceae	Nauclea diderrichii	Nauclea diderrichii (De Wild.) Merr.	S
Cameroon	Olacaceae	Octoknema affinis	Octoknema affinis Pierre	S
Cameroon	Sapotaceae	Omphalocarpum elatum	Omphalocarpum elatum Miers	L
Cameroon	Rutaceae	Oricia lecomteana	Vepris lecomteana (Pierre) Cheek & T.Heller	S
Cameroon	Lecythidaceae	Oubanguia alata	Oubanguia alata Baker f.	S
Cameroon	Lecythidaceae	Oubanguia laurifolia	Oubanguia laurifolia (Pierre) Pierre	S
Cameroon	Annonaceae	Pachypodanthium staudtii	Duguetia staudtii (Engl. & Diels) Chatrou	S
Cameroon	Pandaceae	Panda oleosa	Panda oleosa Pierre	S
Cameroon	Rubiaceae	Pauridiantha floribunda	Pauridiantha floribunda (K.Schum. & K.Krause) Bremek.	S
Cameroon	Rubiaceae	Pausinystalia macroceras	Pausinystalia macroceras (K.Schum.) Pierre ex Beille	A
Cameroon	Clusiaceae	Pentadesma butyracea	Pentadesma butyracea Sabine	L
Cameroon	Clusiaceae	Pentadesma grandifolia	Pentadesma grandifolia Baker f.	L
Cameroon	Simaroubaceae	Pierreodendron africanum	Pierreodendron africanum (Hook.f.) Little	L
Cameroon	Fabaceae	Piptadeniastrum africanum	Piptadeniastrum africanum (Hook.f.) Brenan	A
Cameroon	Annonaceae	Piptostigma oyemense	Piptostigma oyemense Pellegr.	S
Cameroon	Annonaceae	Piptostigma unknown	NA	S
Cameroon	Sapindaceae	Placodiscus cf caudatus	Placodiscus caudatus Pierre ex Pellegr.	S
Cameroon	Apocynaceae	Pleiocarpa rostrata	Pleiocarpa rostrata Benth.	L
Cameroon	Annonaceae	Polyceratocarpus parviflorus	Polyceratocarpus parviflorus (Baker f.) Ghesq.	S
Cameroon	Phyllanthaceae	Protomegabaria stapfiana	Protomegabaria stapfiana (Beille) Hutch.	S
Cameroon	Anacardiaceae	Pseudospondias microcarpa	Pseudospondias microcarpa (A.Rich.) Engl.	S
Cameroon	Rubiaceae	Psydrax cf splendens	Psydrax splendens (K.Schum.) Bridson	S
Cameroon	Rubiaceae	Psydrax splendens	Psydrax splendens (K.Schum.) Bridson	S
Cameroon	Myristicaceae	Pycnanthus angolensis	Pycnanthus angolensis (Welw.) Warb.	S
Cameroon	Apocynaceae	Rauvolfia caffra	Rauvolfia caffra Sond.	S
Cameroon	Apocynaceae	Rauvolfia vomitoria	Rauvolfia vomitoria Afzel.	S
Cameroon	Ochnaceae	Rhabdophyllum calophyllum	Ouratea calophylla (Hook.f.) Engl.	S
Cameroon	Lecythidaceae	Rhaptopetalum coriaceum	Rhaptopetalum coriaceum Oliv.	S
Cameroon	Lecythidaceae	Rhaptopetalum sp. nov.	NA	S
Cameroon	Violaceae	Rinorea dentata	Rinorea dentata (P.Beauv.) Kuntze	S
Cameroon	Violaceae	Rinorea oblongifolia	Rinorea oblongifolia (C.H.Wright) C.Marquand ex Chipp	S
Cameroon	Rubiaceae	Rothmannia hispida	Rothmannia hispida (K.Schum.) Fagerl.	S
Cameroon	Burseraceae	Santiria balsamifera	Santiria trimera (Oliv.) Aubrév.	S
Cameroon	Euphorbiaceae	Sapium ellipticum	Shirakiopsis elliptica (Hochst.) Esser	S
Cameroon	Achariaceae	Scottellia klaineana	Scottellia klaineana Pierre	S
Cameroon	Lecythidaceae	Scytopetalum klaineanum	Scytopetalum klaineanum Pierre ex Engl.	S
Cameroon	Putranjivaceae	Sibangea similis	Sibangea similis (Hutch.) Radcl.-Sm.	S
Cameroon	Anacardiaceae	Sorindeia juglandifolia	Sorindeia juglandifolia (A.Rich.) Planch. ex Oliv.	S
Cameroon	Unknown	Sorindeia unknown	NA	S
Cameroon	Medusandraceae	Soyauxia gabonensis	Soyauxia gabonensis Oliv.	S
Cameroon	Myristicaceae	Staudtia gabunensis	Staudtia kamerunensis Warb.	S
Cameroon	Combretaceae	Strephonema pseudocola	Strephonema pseudocola A.Chev.	L
Cameroon	Olacaceae	Strombosia grandifolia	Strombosia grandifolia Hook.f. ex Benth.	S
Cameroon	Olacaceae	Strombosia pustulata	Strombosia pustulata Oliv.	S
Cameroon	Olacaceae	Strombosia scheffleri	Strombosia scheffleri Engl.	S
Cameroon	Olacaceae	Strombosia unknown	NA	S
Cameroon	Olacaceae	Strombosiopsis tetrandra	Strombosiopsis tetrandra Engl.	S
Cameroon	Loganiaceae	Strychnos tricalisoides	Strychnos tricalysioides Hutch. & M.B. Moss	S
Cameroon	Loganiaceae	Strychnos unknown	NA	S
Cameroon	Clusiaceae	Symphonia globulifera	Symphonia globulifera L.f.	L
Cameroon	Sapotaceae	Synsepalum sp. nov.	NA	S
Cameroon	Apocynaceae	Tabernaemontana brachyantha	Tabernaemontana brachyantha Stapf	S
Cameroon	Apocynaceae	Tabernaemontana crassa	Tabernaemontana crassa Benth.	S
Cameroon	Fabaceae	Talbotiella korupensis	Talbotiella korupensis Mackinder & Wieringa	A
Cameroon	Dichapetalaceae	Tapura africana	Tapura africana Oliv.	S
Cameroon	Fabaceae	Tetraberlinia bifoliolata	Tetraberlinia bifoliolata (Harms) Hauman	A
Cameroon	Moraceae	Treculia africana	Treculia africana Decne. ex Trécul	S
Cameroon	Moraceae	Treculia obovoidea	Treculia obovoidea N.E.Br.	S
Cameroon	Meliaceae	Trichilia aff. gilgiana	Trichilia gilgiana Harms	S
Cameroon	Meliaceae	Trichilia prieureana	Trichilia prieuriana A.Juss.	S
Cameroon	Anacardiaceae	Trichoscypha acuminata	Trichoscypha acuminata Engl.	L
Cameroon	Anacardiaceae	Trichoscypha patens	Trichoscypha patens (Oliv.) Engl.	L
Cameroon	Anacardiaceae	Trichoscypha preussii	Trichoscypha preussii Engl.	S
Cameroon	Anacardiaceae	Trichoscypha sp._3	NA	L
Cameroon	Anacardiaceae	Trichoscypha sp._5	NA	L
Cameroon	Anacardiaceae	Trichoscypha unknown	NA	L
Cameroon	Phyllanthaceae	Uapaca staudtii	Uapaca staudtii Pax	S
Cameroon	Annonaceae	Uvariastrum pynaertii	Uvariastrum pynaertii De Wild.	S
Cameroon	Annonaceae	Uvariodendron connivens	Uvariodendron connivens (Benth.) R.E. Fr.	L
Cameroon	Annonaceae	Uvariopsis congolana	Uvariopsis congolana (De Wild.) R.E.Fr.	S
Cameroon	Annonaceae	Uvariopsis korupensis	Uvariopsis korupensis Gereau & Kenfack	S
Cameroon	Asteraceae	Vernonia conferta	Brenandendron donianum (DC.) H.Rob.	A
Cameroon	Lamiaceae	Vitex grandifolia	Vitex grandifolia Gürke	S
Cameroon	Lamiaceae	Vitex sp._1	NA	S
Cameroon	Lamiaceae	Vitex sp._3	NA	S
Cameroon	Lamiaceae	Vitex unknown	NA	S
Cameroon	Melastomataceae	Warneckea membranifolia	Warneckea membranifolia Jacq.-Fél.	S
Cameroon	Melastomataceae	Warneckea pulcherrima	Warneckea pulcherrima (Gilg) Jacq.-Fél.	S
Cameroon	Melastomataceae	Warneckea sapinii	Warneckea sapinii (De Wild.) Jacq.-Fél.	S
Cameroon	Annonaceae	Xylopia acutiflora	Xylopia acutiflora (Dunal) A.Rich.	S
Cameroon	Annonaceae	Xylopia aethiopica	Xylopia aethiopica (Dunal) A.Rich.	S
Cameroon	Annonaceae	Xylopia villosa	Xylopia villosa Chipp	S
Cameroon	Rutaceae	Zanthoxylum gilletii	Zanthoxylum gilletii (De Wild.) P.G.Waterman	S
Congo	Huaceae	Afrostyrax lepidophyllus	Afrostyrax lepidophyllus Mildbr.	S
Congo	Guttiferae	Allanblackia floribunda	Allanblackia floribunda Oliv.	L
Congo	Apocynaceae	Alstonia boonei	Alstonia boonei De Wild.	A
Congo	Fabaceae	Angylocalyx pynaertii	Angylocalyx pynaertii De Wild.	L
Congo	Annonaceae	Anonidium mannii	Anonidium mannii (Oliv.) Engl. & Diels	L
Congo	Rhizophoraceae	Anopyxis klaineana	Anopyxis klaineana (Pierre) Pierre ex Engl.	A
Congo	Phyllanthaceae	Antidesma unknown	NA	S
Congo	Anacardiaceae	Antrocaryon micraster	Antrocaryon micraster A.Chev. & Guillaumin	L
Congo	Passifloraceae	Barteria dewevrei	Barteria dewevrei De Wild. & T.Durand	S
Congo	Passifloraceae	Barteria fistulosa	Barteria fistulosa Mast.	S
Congo	Passifloraceae	Barteria unknown	NA	S
Congo	Sapindaceae	Blighia unknown	NA	S
Congo	Sapindaceae	Blighia welwitschii	Blighia welwitschii (Hiern) Radlk.	L
Congo	Achariaceae	Caloncoba welwitschii	Caloncoba welwitschii (Oliv.) Gilg	S
Congo	Achariaceae	Camptostylus mannii	Camptostylus mannii (Oliv.) Gilg	S
Congo	Burseraceae	Canarium schweinfurthii	Canarium schweinfurtii Engl.	S
Congo	Meliaceae	Carapa procera	Carapa procera DC.	L
Congo	Malvaceae	Ceiba pentandra	Ceiba pentandra (L.) Gaertn.	A
Congo	Cannabaceae	Celtis adolfi-friderici	Celtis adolfi-friderici Engl.	S
Congo	Cannabaceae	Celtis mildbraedii	Celtis mildbraedii Engl.	S
Congo	Cannabaceae	Celtis unknown	NA	S
Congo	Sapotaceae	Chrysophyllum beguei	Chrysophyllum beguei Aubrév. & Pellegr.	S
Congo	Sapotaceae	Chrysophyllum boukokoense	Chrysophyllum boukokoense (Aubrév. & Pellegr.) L.Gaut.	S
Congo	Sapotaceae	Chrysophyllum lacourtiana	Chrysophyllum lacourtianum De Wild.	L
Congo	Sapotaceae	Chrysophyllum unknown	NA	S
Congo	Phyllanthaceae	Cleistanthus mildbraedii	Cleistanthus caudatus Pax	S
Congo	Annonaceae	Cleistopholis patens	Cleistopholis patens (Benth.) Engl. & Diels	S
Congo	Malvaceae	Cola lateritia	Cola lateritia K.Schum.	L
Congo	Malvaceae	Cola nitida	Cola nitida (Vent.) Schott & Endl.	L
Congo	Malvaceae	Cola oblonga	NA	S
Congo	Malvaceae	Cola unknown	NA	S
Congo	Caesalpiniaceae	Copaifera mildbraedii	Copaifera mildbraedii Harms	S
Congo	Burseraceae	Dacryodes edulis	Dacryodes edulis (G.Don) H.J.Lam	L
Congo	Malvaceae	Desplatia dewevrei	Desplatsia dewevrei (De Wild. & T.Durand) Burret	S
Congo	Malvaceae	Desplatia unknown	NA	S
Congo	Caesalpiniaceae	Detarium macrocarpum	Detarium macrocarpum Harms	L
Congo	Caesalpiniaceae	Dialium unknown	NA	S
Congo	Caesalpiniaceae	Dialium zenkeri	Dialium zenkeri Harms	S
Congo	Euphorbiaceae	Dichostemma glaucescens	Dichostemma glaucescens Pierre	S
Congo	Ebenaceae	Diospyros bipindensis	Diospyros bipindensis Gürke	S
Congo	Ebenaceae	Diospyros canaliculata	Diospyros canaliculata De Wild.	L
Congo	Ebenaceae	Diospyros crassiflora	Diospyros crassiflora Hiern	L
Congo	Euphorbiaceae	Diospyros glaucescens	Diospyros sanza-minika A.Chev.	L
Congo	Ebenaceae	Diospyros iturensis	Diospyros iturensis (Gürke) Letouzey & F.White	S
Congo	Ebenaceae	Diospyros mannii	Diospyros mannii Hiern	L
Congo	Ebenaceae	Diospyros unknown	NA	S
Congo	Ruscaceae	Dracaena arborea	Dracaena arborea (Willd.) Link	S
Congo	Putranjivaceae	Drypetes cinnabarina	Drypetes cinnabarina Pax & K.Hoffm.	S
Congo	Putranjivaceae	Drypetes gossweileri	Drypetes gossweileri S.Moore	L
Congo	Putranjivaceae	Drypetes pellegrina	Drypetes pellegrinii Leandri	S
Congo	Putranjivaceae	Drypetes unknown	NA	S
Congo	Malvaceae	Duboscia macrocarpa	Duboscia macrocarpa Bocq.	S
Congo	Malvaceae	Duboscia unknown	NA	S
Congo	Meliaceae	Entandrophragma candollei	Entandrophragma candollei Harms	A
Congo	Meliaceae	Entandrophragma cylindricum	Entandrophragma cylindricum (Sprague) Sprague	A
Congo	Meliaceae	Entandrophragma unknown	NA	A
Congo	Meliaceae	Entandrophragma utile	Entandrophragma utile (Dawe & Sprague) Sprague	A
Congo	Caesalpiniaceae	Erythrophleum suaveolens	Erythrophleum suaveolens (Guill. & Perr.) Brenan	A
Congo	Apocynaceae	Funtumia elastica	Funtumia elastica (Preuss) Stapf	A
Congo	Guttiferae	Garcinia punctata	Garcinia punctata Oliv.	S
Congo	Guttiferae	Garcinia unknown	NA	L
Congo	Caesalpiniaceae	Gilbertiodendron dewevrei	Gilbertiodendron dewevrei (De Wild.) J.Leonard	L
Congo	Caesalpiniaceae	Gilbertiodendron unknown	NA	S
Congo	Annonaceae	Greenwayodendron suaveolens	Greenwayodendron suaveolens (Engl. & Diels) Verdc.	S
Congo	Malvaceae	Grewia unknown	NA	S
Congo	Meliaceae	Guarea thompsonii	Guarea thompsonii Sprague & Hutch.	L
Congo	Simaroubaceae	Hannoa klaineana	Quassia gabonensis Pierre	L
Congo	Annonaceae	Hexalobus crispiflorus	Hexalobus crispiflorus A.Rich.	L
Congo	Irvingiaceae	Irvingia excelsa	Irvingia excelsa Mildbr.	L
Congo	Irvingiaceae	Irvingia grandifolia	Irvingia grandifolia (Engl.) Engl.	L
Congo	Irvingiaceae	Irvingia unknown	NA	L
Congo	Annonaceae	Isolona hexaloba	Isolona hexaloba (Pierre) Engl. & Diels	S
Congo	Irvingiaceae	Klainedoxa gabonensis	Klainedoxa gabonensis Pierre	S
Congo	Ochnaceae	Lophira alata	Lophira alata Banks ex C.F.Gaertn.	A
Congo	Euphorbiaceae	Macaranga barteri	Macaranga barteri Müll.Arg.	S
Congo	Euphorbiaceae	Macaranga spinosa	Macaranga spinosa Müll.Arg.	S
Congo	Euphorbiaceae	Macaranga unknown	NA	S
Congo	Sapindaceae	Mammea africana	Mammea africana Sabine	L
Congo	Sapotaceae	Manilkara unknown	NA	S
Congo	Bignoniaceae	Markhamia tomentosa	Markhamia tomentosa (Benth.) K.Schum. ex Engl.	A
Congo	Rubiaceae	Massularia acuminata	Massularia acuminata (G.Don) Bullock ex Hoyle	S
Congo	Annonaceae	Monodora angolensis	Monodora angolensis Welw.	S
Congo	Annonaceae	Monodora unknown	NA	S
Congo	Moraceae	Myrianthus arborea	Myrianthus arboreus P.Beauv.	S
Congo	Urticaceae	Myrianthus arboreus	Myrianthus arboreus P.Beauv.	S
Congo	Malvaceae	Nesogordonia kabingaensis	Nesogordonia kabingaensis (K.Schum.) Capuron	A
Congo	Sapotaceae	Omphalocarpum elatum	Omphalocarpum elatum Miers	L
Congo	Sapotaceae	Omphalocarpum unknown	NA	L
Congo	Olacaceae	Ongokea gore	Ongokea gore (Hua) Pierre	S
Congo	Caesalpiniaceae	Pachyelasma tessmannii	Pachyelasma tessmannii (Harms) Harms	S
Congo	Pandaceae	Pancovia oleosa	NA	S
Congo	Sapindaceae	Pancovia unknown	NA	S
Congo	Pandaceae	Panda oleosa	Panda oleosa Pierre	S
Congo	Rubiaceae	Pausinystalia macroceras	Pausinystalia macroceras (K.Schum.) Pierre ex Beille	A
Congo	Mimosaceae	Pentaclethra macrophylla	Pentaclethra macrophylla Benth.	L
Congo	Lecythidaceae	Petersianthus macrocarpus	Petersianthus macrocarpus (P.Beauv.) Liben	A
Congo	Ixonanthaceae	Phyllocosmus africanus	Phyllocosmus africanus (Hook.f.) Klotzsch	S
Congo	Mimosaceae	Piptadeniastrum africanum	Piptadeniastrum africanum (Hook.f.) Brenan	A
Congo	Annonaceae	Polyceratocarpus gossweileri	Polyceratocarpus gossweileri (Exell) Paiva	S
Congo	Rubiaceae	Psydrax unknown	NA	S
Congo	Caesalpiniaceae	Pterocarpus soyauxii	Pterocarpus soyauxii Taub.	A
Congo	Myristicaceae	Pycnanthus angolensis	Pycnanthus angolensis (Welw.) Warb.	S
Congo	Euphorbiaceae	Ricinodendron heudelotii	Ricinodendron heudelotii (Baill.) Heckel	S
Congo	Violaceae	Rinorea oblongifolia	Rinorea oblongifolia (C.H.Wright) C.Marquand ex Chipp	S
Congo	Violaceae	Rinorea unknown	NA	S
Congo	Violaceae	Rinorea welwitschii	Rinorea welwitschii (Oliv.) Kuntze	S
Congo	Burseraceae	Santiria trimera	Santiria trimera (Oliv.) Aubrév.	S
Congo	Rubiaceae	Schumanniophyton magnificum	Schumanniophyton magnificum (K.Schum.) Harms	S
Congo	Achariaceae	Scottellia coriacea	Scottellia coriacea A.Chev.	S
Congo	Myristicaceae	Staudtia kamerunensis	Staudtia kamerunensis Warb.	S
Congo	Myristicaceae	Staudtia stipitata	Staudtia kamerunensis Warb.	S
Congo	Malvaceae	Sterculia oblonga	Sterculia oblonga Mast.	S
Congo	Olacaceae	Strombosia grandifolia	Strombosia grandifolia Hook.f. ex Benth.	S
Congo	Olacaceae	Strombosia nigropunctata	Strombosia nigropunctata Louis & J.Léonard	S
Congo	Olacaceae	Strombosia punctata	Strombosia grandifolia Hook.f. ex Benth.	S
Congo	Olacaceae	Strombosia pustulata	Strombosia pustulata Oliv.	S
Congo	Olacaceae	Strombosia tetrandra	NA	S
Congo	Olacaceae	Strombosia unknown	NA	S
Congo	Olacaceae	Strombosiopsis grandifolia	NA	L
Congo	Olacaceae	Strombosiopsis tetrandra	Strombosiopsis tetrandra Engl.	S
Congo	Olacaceae	Strombosiopsis tetraptera	NA	L
Congo	Fabaceae	Swartzia fistuloides	Bobgunnia fistuloides (Harms) J.H.Kirkbr. & Wiersema	S
Congo	Sapotaceae	Synsepalum unknown	NA	S
Congo	Apocynaceae	Tabernaemontana crassa	Tabernaemontana crassa Benth.	S
Congo	Apocynaceae	Tabernaemontana penduliflora	Tabernaemontana penduliflora K.Schum.	S
Congo	Combretaceae	Terminalia superba	Terminalia superba Engl. & Diels	A
Congo	Caesalpiniaceae	Tessmannia africana	Tessmannia africana Harms	S
Congo	Mimosaceae	Tetrapleura tetraptera	Tetrapleura tetraptera (Schum. & Thonn.) Taub.	S
Congo	Thomandersiaceae	Thomandersia hensii	Thomandersia hensii De Wild. & T.Durand	A
Congo	Meliaceae	Trichilia tessmannii	Trichilia tessmannii Harms	S
Congo	Meliaceae	Trichilia unknown	NA	S
Congo	Meliaceae	Trichilia welwitschii	Trichilia welwitschii C.DC.	S
Congo	Anacardiaceae	Trichoscypha acuminata	Trichoscypha acuminata Engl.	L
Congo	Anacardiaceae	Trichoscypha unknown	NA	L
Congo	Sapotaceae	Tridesmostemon omphalocarpoides	Tridesmostemon omphalocarpoides Engl.	L
Congo	Malvaceae	Triplochiton scleroxylon	Triplochiton scleroxylon K.Schum.	A
Congo	Phyllanthaceae	Uapaca unknown	NA	S
Congo	Annonaceae	Uvariastrum pierreanum	Uvariastrum pierreanum Engl. & Diels	S
Congo	Labiateae	Vitex unknown	NA	S
Congo	Annonaceae	Xylopia unknown	NA	S
Congo	Rutaceae	Zanthoxylum macrophylla	Zanthoxylum clava-herculis L.	S
Congo	Rutaceae	Zanthoxylum unknown	NA	S
Costa Rica	Fabaceae	Abarema racemiflora	Abarema racemiflora (Donn.Sm.) Barneby & J.W.Grimes	S
Costa Rica	Euphorbiaceae	Alchornea glandulosa	Alchornea glandulosa Poepp.	S
Costa Rica	Euphorbiaceae	Alchornea latifolia	Alchornea latifolia Sw.	S
Costa Rica	Euphorbiaceae	Alchorneopsis floribunda	Alchorneopsis floribunda (Benth.) Müll.Arg.	S
Costa Rica	Rubiaceae	Amaioua pedicellata	Amaioua pedicellata Dwyer	S
Costa Rica	Ulmaceae	Ampelocera macrocarpa	Ampelocera macrocarpa Ferero & Gentry	S
Costa Rica	Annonaceae	Anaxagorea crassipetala	Anaxagorea crassipetala Hemsl.	A
Costa Rica	Fabaceae	Andira inermis	Andira inermis (Wright) DC.	L
Costa Rica	Annonaceae	Annona amazonica	Annona amazonica R.E.Fr.	S
Costa Rica	Annonaceae	Annona subnubila	Annona subnubila	L
Costa Rica	Malvaceae	Apeiba membranacea	Apeiba membranacea Spruce ex Benth.	S
Costa Rica	Myrsinaceae	Ardisia fimbrillifera	Ardisia fimbrillifera Lundell	S
Costa Rica	Myrsinaceae	Ardisia standleyana	Ardisia standleyana P.H.Allen	S
Costa Rica	Myrsinaceae	Ardisia vbsp1	NA	S
Costa Rica	Apocynaceae	Aspidosperma spruceanum	Aspidosperma spruceanum Benth. ex Müll.Arg.	A
Costa Rica	Fabaceae	Balizia elegans	Balizia elegans (Ducke) Barneby & J.W.Grimes	S
Costa Rica	Lauraceae	Beilschmiedia costaricensis	Beilschmiedia costaricensis (Mez & Pittier) C.K.Allen	L
Costa Rica	Rubiaceae	Borojoa panamensis	Alibertia dwyeri Delprete & C.H.Perss.	S
Costa Rica	Moraceae	Brosimum guianensis	Brosimum guianense (Aubl.) Huber ex Ducke	S
Costa Rica	Moraceae	Brosimum lactescens	Brosimum lactescens (S.Moore) C.C.Berg	S
Costa Rica	Malpighiaceae	Byrsonima arthropoda	Byrsonima arthropoda A.Juss.	S
Costa Rica	Icacinaceae	Calatola costaricensis	Calatola costaricensis Standl.	L
Costa Rica	Clusiaceae	Calophyllum brasiliense	Calophyllum brasiliense Cambess.	S
Costa Rica	Capparaceae	Capparis pittieri	Capparis pittieri Standl.	L
Costa Rica	Meliaceae	Carapa nicaraguensis	Carapa nicaraguensis C.DC.	L
Costa Rica	Salicaceae	Casearia arborea	Casearia arborea (Rich.) Urb.	S
Costa Rica	Salicaceae	Casearia commersoniana	Casearia commersoniana Cambess.	S
Costa Rica	Salicaceae	Casearia sylvestris	Casearia sylvestris Sw.	S
Costa Rica	Salicaceae	Casearia tacanensis	Casearia tacanensis Lundell	S
Costa Rica	Rhizophoraceae	Cassipourea elliptica	Cassipourea guianensis Aubl.	S
Costa Rica	Moraceae	Castilla elastica	Castilla elastica Cerv.	S
Costa Rica	Urticaceae	Cecropia insignis	Cecropia insignis Liebm.	S
Costa Rica	Urticaceae	Cecropia obtusifolia	Cecropia obtusifolia Bertol.	S
Costa Rica	Meliaceae	Cedrela odorata	Cedrela odorata L.	A
Costa Rica	Ulmaceae	Celtis schippii	Celtis schippii Standl.	S
Costa Rica	Ochnaceae	Cespedesia spathulata	Cespedesia spathulata (Ruiz & Pav.) Planch.	A
Costa Rica	Sapotaceae	Chrysophyllum colombianum	Chrysophyllum colombianum (Aubrév.) T.D.Penn.	L
Costa Rica	Sapotaceae	Chrysophyllum venezuelanense	Chrysophyllum venezuelanense (Pierre) T.D.Penn.	L
Costa Rica	Lauraceae	Cinnamomum brenessi	Cinnamomum brenesii (Standl.) Kosterm.	S
Costa Rica	Moraceae	Clarisia mexicana	Clarisia biflora Ruiz & Pav.	S
Costa Rica	Polygonaceae	Coccoloba tuerckheimii	Coccoloba tuerckheimii Donn.Sm.	S
Costa Rica	Rhamnaceae	Colubrina spinosa	Colubrina spinosa Donn.Sm.	A
Costa Rica	Myristicaceae	Compsoneura mexicana	Compsoneura mexicana (Hemsl.) Janovec	S
Costa Rica	Euphorbiaceae	Conceveiba pleiostemona	Conceveiba pleiostemona Donn.Sm.	A
Costa Rica	Boraginaceae	Cordia bicolor	Cordia bicolor A.DC.	S
Costa Rica	Boraginaceae	Cordia dwyeri	Cordia dwyeri Nowicke	S
Costa Rica	Boraginaceae	Cordia lucidula	Cordia lucidula I.M.Johnst.	S
Costa Rica	Boraginaceae	Cordia porcata	Cordia porcata Nowicke	S
Costa Rica	Chrysobalanaceae	Couepia polyandra	Couepia polyandra (Kunth) Rose	L
Costa Rica	Rubiaceae	Coussarea hondensis	Palicourea hondensis (Standl.) C.M.Taylor	S
Costa Rica	Rubiaceae	Coussarea impetiolaris	Coussarea impetiolaris Donn.Sm.	S
Costa Rica	Rubiaceae	Coussarea nigrescens	Palicourea beachiana C.M.Taylor	S
Costa Rica	Rubiaceae	Coussarea psychotrioides	Palicourea psychotrioides (C.M.Taylor & Hammel) C.M.Taylor	S
Costa Rica	Euphorbiaceae	Croton schiedeanus	Croton schiedeanus Schltdl.	A
Costa Rica	Sapindaceae	Cupania macrophylla	Talisia macrophylla (Mart.) Radlk.	S
Costa Rica	Sapindaceae	Cupania pseudostipularis	Cupania pseudostipularis T.D. Penn.	S
Costa Rica	Sapindaceae	Cupania rufescens	Cupania rufescens Triana & Planch.	S
Costa Rica	Icacinaceae	Dendrobangia boliviana	Dendrobangia boliviana Rusby	S
Costa Rica	Araliaceae	Dendropanax arboreus	Dendropanax arboreus (L.) Decne. & Planch.	S
Costa Rica	Araliaceae	Dendropanax caucanus	Dendropanax caucanus (Harms) Harms	S
Costa Rica	Araliaceae	Dendropanax gonatopodus	Dendropanax gonatopodus (Donn.Sm.) A.C.Sm.	S
Costa Rica	Fabaceae	Dussia macroprophyllata	Dussia macroprophyllata (Donn.Sm.) Harms	L
Costa Rica	Clusiaceae	Dystovomita paniculata	Dystovomita paniculata (Donn.Sm.) Hammel	S
Costa Rica	Sapotaceae	Elaeoluma glabrescens	Elaeoluma glabrescens (Mart. & Eichler ex Miq.) Aubrév.	S
Costa Rica	Erythroxylaceae	Erythroxylum macrophyllum	Erythroxylum macrophyllum	S
Costa Rica	Lecythidaceae	Eschweilera aguilarii	Eschweilera aguilarii S.A.Mori	L
Costa Rica	Lecythidaceae	Eschweilera collinsii	Eschweilera calyculata Pittier	S
Costa Rica	Lecythidaceae	Eschweilera costaricensis	Eschweilera costaricensis S.A.Mori	L
Costa Rica	Lecythidaceae	Eschweilera integrifolia	Eschweilera integrifolia (Ruiz & Pav. ex Miers) R.Knuth	L
Costa Rica	Myrtaceae	Eugenia bacilaris	NA	L
Costa Rica	Myrtaceae	Eugenia corusca	Eugenia corusca Barrie	L
Costa Rica	Myrtaceae	Eugenia glandulosopunctata	Eugenia glandulosopunctata P.E.Sánchez & Poveda	S
Costa Rica	Myristicaceae	Eugenia hartshornii	Eugenia hartshornii Barrie	S
Costa Rica	Myrtaceae	Eugenia sarapiquensis	Eugenia sarapiquensis P.E.Sánchez	S
Costa Rica	Myrtaceae	Eugenia vbsp1	NA	L
Costa Rica	Rubiaceae	Faramea glandulosa	Faramea glandulosa Poepp.	S
Costa Rica	Rubiaceae	Faramea parvibractea	Faramea parvibractea Steyerm.	S
Costa Rica	Rubiaceae	Ferdinandusa panamensis	Ferdinandusa panamensis Standl. & L.O.Williams	A
Costa Rica	Moraceae	Ficus glaucescens	Ficus maxima Mill.	S
Costa Rica	Clusiaceae	Garcinia intermedia	Garcinia intermedia (Pittier) Hammel	L
Costa Rica	Malvaceae	Goethalsia meiantha	Goethalsia meiantha (Donn.Sm.) Burret	A
Costa Rica	Meliaceae	Guarea bullata	Guarea glabra Vahl	L
Costa Rica	Meliaceae	Guarea ciliata	Guarea ciliata Al.Rodr.	S
Costa Rica	Meliaceae	Guarea gentryi	Guarea gentryi Coronado	S
Costa Rica	Meliaceae	Guarea guidonia	Guarea guidonia (L.) Sleumer	S
Costa Rica	Meliaceae	Guarea hoffmanniana	Guarea hoffmanniana C.DC.	L
Costa Rica	Meliaceae	Guarea kunthiana	Guarea kunthiana A.Juss.	S
Costa Rica	Meliaceae	Guarea microcarpa	Guarea glabra Vahl	L
Costa Rica	Meliaceae	Guarea pilosa	Guarea pilosa Al.Rodr.	S
Costa Rica	Meliaceae	Guarea rhopalocarpa	Guarea rhopalocarpa Radlk.	S
Costa Rica	Annonaceae	Guatteria aeruginosa	Guatteria aeruginosa Standl.	S
Costa Rica	Annonaceae	Guatteria amplifolia	Guatteria amplifolia Triana & Planch.	S
Costa Rica	Annonaceae	Guatteria recurvisepala	Guatteria recurvisepala R.E.Fr.	S
Costa Rica	Malvaceae	Hampea appendiculata	Hampea appendiculata (Donn.Sm.) Standl.	S
Costa Rica	Salicaceae	Hasseltia floribunda	Hasseltia floribunda Kunth	S
Costa Rica	Chloranthaceae	Hedyosmum scaberrimum	Hedyosmum scaberrimum Standl.	S
Costa Rica	Olacaceae	Heisteria concinna	Heisteria concinna Standl.	S
Costa Rica	Moraceae	Helicostylis tovarensis	Helicostylis tovarensis (Klotzsch & H.Karst.) C.C.Berg	S
Costa Rica	Melastomataceae	Henriettella tuberculosa	Henriettea tuberculosa (Donn. Sm.) L.O. Williams	S
Costa Rica	Chrysobalanaceae	Hirtella lemsii	Hirtella lemsii L.O.Williams & Prance	S
Costa Rica	Chrysobalanaceae	Hirtella media	Hirtella triandra Sw.	S
Costa Rica	Chrysobalanaceae	Hirtella tubiflora	Hirtella tubiflora Cuatrec.	S
Costa Rica	Phyllanthaceae	Hyeronima alchorneoides	Hieronyma alchorneoides Allemão	S
Costa Rica	Fabaceae	Hymenolobium mesoamericanum	Hymenolobium mesoamericanum H.C.Lima	A
Costa Rica	Aquifoliaceae	Ilex skutchii	Ilex skutchii Edwin ex T.R.Dudley & W.J.Hahn	S
Costa Rica	Fabaceae	Inga alba	Inga alba (Sw.) Willd.	S
Costa Rica	Fabaceae	Inga ciliata	Inga ciliata C.Presl	S
Costa Rica	Fabaceae	Inga cocleensis	Inga cocleensis Pittier	L
Costa Rica	Fabaceae	Inga jinicuil	Inga jinicuil Schltdl.	L
Costa Rica	Fabaceae	Inga leiocalycina	Inga leiocalycina Benth.	L
Costa Rica	Fabaceae	Inga marginata	Inga semialata (Vell.) C.Mart.	S
Costa Rica	Fabaceae	Inga mortoniana	Inga mortoniana Leon	L
Costa Rica	Fabaceae	Inga pezizifera	Inga pezizifera Benth.	S
Costa Rica	Fabaceae	Inga sapindoides	Inga sapindoides Willd.	L
Costa Rica	Fabaceae	Inga sertulifera	Inga sertulifera DC.	L
Costa Rica	Fabaceae	Inga thibaudiana	Inga thibaudiana DC.	S
Costa Rica	Fabaceae	Inga umbellifera	Inga umbellifera (Vahl) DC.	S
Costa Rica	Bignoniaceae	Jacaranda copaia	Jacaranda copaia (Aubl.) D.Don	A
Costa Rica	Caricaceae	Jacaratia dolichaula	Jacaratia dolichaula (Donn.Sm.) Woodson	S
Costa Rica	Apocynaceae	Lacmellea panamensis	Lacmellea panamensis (Woodson) Markgr.	S
Costa Rica	Quiinaceae	Lacunaria panamensis	Lacunaria panamensis (Standl.) Standl.	S
Costa Rica	Salicaceae	Laetia procera	Laetia procera (Poepp.) Eichler	S
Costa Rica	Lecythidaceae	Lecythis ampla	Lecythis ampla Miers	L
Costa Rica	Chrysobalanaceae	Licania affinis	Licania affinis Fritsch	L
Costa Rica	Chrysobalanaceae	Licania glabriflora	Licania glabriflora Prance	S
Costa Rica	Chrysobalanaceae	Licania hypoleuca	Licania hypoleuca Benth.	S
Costa Rica	Chrysobalanaceae	Licania kallunkii	Licania kallunkiae Prance	S
Costa Rica	Lauraceae	Licaria sarapiquensis	Licaria sarapiquensis Hammel	L
Costa Rica	Lauraceae	Licaria triandra	Licaria triandra (Sw.) Kosterm.	L
Costa Rica	Lauraceae	Licaria unknown	NA	L
Costa Rica	Fabaceae	Lonchocarpus ferrugineus	Lonchocarpus ferrugineus M.Sousa	A
Costa Rica	Fabaceae	Lonchocarpus oliganthus	Lonchocarpus oliganthus F.J.Herm.	A
Costa Rica	Salicaceae	Macrohasseltia macroterantha	Macrohasseltia macroterantha (Standl. & L.O. Williams) L.O. Williams	A
Costa Rica	Fabaceae	Macrolobium costaricense	Macrolobium costaricense W.C.Burger	A
Costa Rica	Fabaceae	Macrolobium costarricense	Macrolobium costaricense W.C.Burger	A
Costa Rica	Fabaceae	Macrolobium hartshornii	Macrolobium hartshornii Cowan	A
Costa Rica	Sapotaceae	Manilkara staminodella	Manilkara staminodella Gilly	L
Costa Rica	Moraceae	Maquira guianensis	Maquira guianensis Aubl.	S
Costa Rica	Chrysobalanaceae	Maranthes panamensis	Maranthes panamensis (Standl.) Prance & F.White	L
Costa Rica	Marcgraviaceae	Marcgravia unknown	NA	S
Costa Rica	Clusiaceae	Marila laxiflora	Marila laxiflora Rusby	A
Costa Rica	Sabiaceae	Meliosma donnellsmithii	Meliosma donnellsmithii Urb.	S
Costa Rica	Sabiaceae	Meliosma occidentalis	Meliosma occidentalis Cuatrec.	S
Costa Rica	Melastomataceae	Miconia affinis	Miconia affinis DC.	S
Costa Rica	Melastomataceae	Miconia elata	Miconia elata (Sw.) DC.	S
Costa Rica	Melastomataceae	Miconia holosericea	Miconia holosericea (L.) DC.	S
Costa Rica	Melastomataceae	Miconia minutiflora	Miconia minutiflora (Bonpl.) DC.	S
Costa Rica	Melastomataceae	Miconia multispicata	Miconia multispicata Naudin	S
Costa Rica	Melastomataceae	Miconia punctata	Miconia punctata (Desr.) D. Don ex DC.	S
Costa Rica	Sapotaceae	Micropholis crotonoides	Micropholis crotonoides (Pierre) Pierre	S
Costa Rica	Olacaceae	Minquartia guianensis	Minquartia guianensis Aubl.	L
Costa Rica	Monimiaceae	Mollinedia pinchotiana	Mollinedia viridiflora Tul.	S
Costa Rica	Melastomataceae	Mouriri gleasoniana	Mouriri gleasoniana Standl.	S
Costa Rica	Myrtaceae	Myrcia magnoliifolia	Myrcia splendens (Sw.) DC.	S
Costa Rica	Myrtaceae	Myrcia splendens	Myrcia splendens (Sw.) DC.	S
Costa Rica	Myrtaceae	Myrcia vbsp1	NA	S
Costa Rica	Moraceae	Naucleopsis naga	Naucleopsis naga Pittier	S
Costa Rica	Lauraceae	Nectandra hypoleuca	Nectandra hypoleuca Hammel	S
Costa Rica	Lauraceae	Nectandra reticulata	Nectandra reticulata Mez	S
Costa Rica	Lauraceae	Nectandra umbrosa	Nectandra umbrosa (Kunth) Mez	S
Costa Rica	Nyctaginaceae	Neea amplifolia	Neea amplifolia Donn.Sm.	S
Costa Rica	Nyctaginaceae	Neea elegans	Neea amplifolia Donn.Sm.	S
Costa Rica	Lauraceae	Ocotea atirrensis	Ocotea atirrensis Mez & Donn.Sm.	L
Costa Rica	Lauraceae	Ocotea bijuga	Ocotea bijuga (Rottb.) Bernardi	S
Costa Rica	Lauraceae	Ocotea cernua	Ocotea cernua (Nees) Mez	S
Costa Rica	Lauraceae	Ocotea floribunda	Ocotea floribunda (Sw.) Mez	S
Costa Rica	Lauraceae	Ocotea hartshorniana	Ocotea hartshorniana Hammel	L
Costa Rica	Lauraceae	Ocotea insularis	Ocotea insularis (Meisn.) Mez	S
Costa Rica	Lauraceae	Ocotea latevirens	Ocotea laetevirens Standl. & Steyerm.	L
Costa Rica	Lauraceae	Ocotea leucoxylon	Ocotea leucoxylon (Sw.) Laness.	S
Costa Rica	Lauraceae	Ocotea macropoda	Ocotea macropoda (Kunth) Mez	S
Costa Rica	Lauraceae	Ocotea nicaraguensis	Ocotea atirrensis Mez & Donn.Sm.	L
Costa Rica	Fabaceae	Ormosia intermedia	Ormosia intermedia N. Zamora	S
Costa Rica	Fabaceae	Ormosia velutina	Ormosia velutina Rudd	S
Costa Rica	Myristicaceae	Otoba novogranatensis	Otoba novogranatensis Moldenke	L
Costa Rica	Malvaceae	Pachira aquatica	Pachira aquatica Aubl.	L
Costa Rica	Myrsinaceae	Parathesis microcalyx	Parathesis microcalyx Donn.Sm.	S
Costa Rica	Myrsinaceae	Parathesis trichogyne	Parathesis trichogyne Hemsl.	S
Costa Rica	Euphorbiaceae	Pausandra trianae	Pausandra trianae (Müll.Arg.) Baill.	S
Costa Rica	Fabaceae	Pentaclethra macroloba	Pentaclethra macroloba (Willd.) Kuntze	A
Costa Rica	Lauraceae	Persea schideana	Persea schiedeana Nees	L
Costa Rica	Lauraceae	Persea silvatica	Persea silvatica van der Werff	S
Costa Rica	Piperaceae	Piper colonense	Piper colonense C.DC.	S
Costa Rica	Rubiaceae	Posoqueria grandiflora	Posoqueria grandiflora Standl.	S
Costa Rica	Rubiaceae	Posoqueria latifolia	Posoqueria latifolia (Rudge) Schult.	S
Costa Rica	Rubiaceae	Posoqueria panamensis	Posoqueria latifolia (Rudge) Schult.	S
Costa Rica	Rubiaceae	Posoqueria vbsp1	NA	S
Costa Rica	Urticaceae	Pourouma bicolor	Pourouma bicolor Mart.	S
Costa Rica	Urticaceae	Pourouma minor	Pourouma minor Benoist	S
Costa Rica	Sapotaceae	Pouteria belizensis	Pouteria belizensis (Standl.) Cronquist	L
Costa Rica	Sapotaceae	Pouteria calistophylla	Pouteria calistophylla (Standl.) Baehni	S
Costa Rica	Sapotaceae	Pouteria campechiana	Pouteria campechiana (Kunth) Baehni	L
Costa Rica	Sapotaceae	Pouteria durlandii	Pouteria durlandii (Standl.) Baehni	L
Costa Rica	Sapotaceae	Pouteria filipes	Pouteria filipes Eyma	L
Costa Rica	Sapotaceae	Pouteria glomerata	Pouteria glomerata (Miq.) Radlk.	S
Costa Rica	Sapotaceae	Pouteria reticulata	Pouteria reticulata (Engl.) Eyma	S
Costa Rica	Sapotaceae	Pouteria torta	Pouteria torta (Mart.) Radlk.	L
Costa Rica	Sapotaceae	Pouteria vbsp1	NA	L
Costa Rica	Sapotaceae	Pradosia atroviolacea	Pradosia atroviolacea Ducke	L
Costa Rica	Burseraceae	Protium confusum	Protium confusum (Rose) Pittier	S
Costa Rica	Burseraceae	Protium glabrum	Protium glabrum (Rose) Engl.	S
Costa Rica	Burseraceae	Protium panamense	Protium panamense (Rose) I.M.Johnst.	S
Costa Rica	Burseraceae	Protium panamensis	Protium panamense (Rose) I.M.Johnst.	S
Costa Rica	Burseraceae	Protium pittieri	Protium pittieri (Rose) Engl.	L
Costa Rica	Burseraceae	Protium ravenii	Protium ravenii D.M. Porter	L
Costa Rica	Moraceae	Pseudolmedia spuria	Pseudolmedia spuria (Sw.) Griseb.	S
Costa Rica	Rubiaceae	Psychotria calidicola	Palicourea calidicola (C.M.Taylor) C.M.Taylor	S
Costa Rica	Rubiaceae	Psychotria luxurians	Psychotria luxurians Rusby	S
Costa Rica	Rubiaceae	Psychotria panamensis	Psychotria panamensis Standl.	S
Costa Rica	Fabaceae	Pterocarpus rohrii	Pterocarpus rohrii Vahl	A
Costa Rica	Fabaceae	Pterocarpus sp.a	NA	A
Costa Rica	Malvaceae	Quararibea bracteolosa	Quararibea bracteolosa (Ducke) Cuatrec.	L
Costa Rica	Malvaceae	Quararibea ochrocalyx	Quararibea ochrocalyx (K.Schum.) Vischer	L
Costa Rica	Quiinaceae	Quiina cruegeriana	Quiina cruegeriana Griseb.	S
Costa Rica	Quiinaceae	Quiina macrophylla	Quiina macrophylla Tul.	S
Costa Rica	Apocynaceae	Rauvolfia purpurascens	Rauvolfia purpurascens Standl.	S
Costa Rica	Lauraceae	Rhodostemonodaphne kunthiana	Rhodostemonodaphne kunthiana (Nees) Rohwer	L
Costa Rica	Phyllanthaceae	Richeria dressleri	Richeria dressleri G.L.Webster	S
Costa Rica	Violaceae	Rinorea deflexiflora	Rinorea deflexiflora Bartlett	S
Costa Rica	Violaceae	Rinorea hummelii	Rinorea hummelii Sprague	S
Costa Rica	Annonaceae	Rollinia pittieri	Rollinia pittieri Saff.	S
Costa Rica	Proteaceae	Roupala montana	Roupala montana Aubl.	A
Costa Rica	Salicaceae	Ryania speciosa	Ryania speciosa Vahl	S
Costa Rica	Humiriaceae	Sacoglottis trichogyna	Sacoglottis trichogyna Cuatrec.	L
Costa Rica	Euphorbiaceae	Sapium glandulosum	Sapium glandulosum (L.) Morong	S
Costa Rica	Simaroubaceae	Simarouba amara	Simarouba amara Aubl.	S
Costa Rica	Rubiaceae	Simira maxonii	Simira maxonii (Standl.) Steyerm.	A
Costa Rica	Siparunaceae	Siparuna cuspidata	Siparuna cuspidata (Tul.) A.DC.	L
Costa Rica	Elaeocarpaceae	Sloanea geniculata	Sloanea geniculata Dam. A. Sm.	S
Costa Rica	Elaeocarpaceae	Sloanea guianensis	Sloanea guianensis (Aubl.) Benth.	S
Costa Rica	Elaeocarpaceae	Sloanea laevigata	Sloanea laevigata Dam.A.Sm.	S
Costa Rica	Elaeocarpaceae	Sloanea medusula	Sloanea medusula K.Schum. & Pittier	L
Costa Rica	Elaeocarpaceae	Sloanea meianthera	Sloanea meianthera Donn.Sm.	S
Costa Rica	Elaeocarpaceae	Sloanea rugosa	Sloanea rugosa Dam. A. Sm.	S
Costa Rica	Moraceae	Sorocea pubivena	Sorocea pubivena Hemsl.	S
Costa Rica	Anacardiaceae	Spondias mombin	Spondias mombin L.	L
Costa Rica	Malvaceae	Sterculia recordiana	Sterculia recordiana Standl.	S
Costa Rica	Fabaceae	Stryphnodendron microstachyum	Stryphnodendron microstachyum Poepp.	S
Costa Rica	Fabaceae	Swartzia costaricensis	Swartzia costaricensis (Britton) N. Zamora	L
Costa Rica	Fabaceae	Swartzia cubensis	Swartzia cubensis (Britton & Wilson) Standl.	L
Costa Rica	Apocynaceae	Tabernaemontana arborea	Tabernaemontana arborea Rose ex J.D.Sm.	S
Costa Rica	Fabaceae	Tachigali costaricense	Tachigali costaricensis (N. Zamora & Poveda) N. Zamora & van der Werff	A
Costa Rica	Fabaceae	Tachigali costaricensis	Tachigali costaricensis (N. Zamora & Poveda) N. Zamora & van der Werff	A
Costa Rica	Magnoliaceae	Talauma gloriensis	Magnolia gloriensis (Pittier) Govaerts	S
Costa Rica	Sapindaceae	Talisia nervosa	Talisia nervosa Radlk.	L
Costa Rica	Anacardiaceae	Tapirira guianensis	Tapirira guianensis Aubl.	S
Costa Rica	Dichapetalaceae	Tapura guianensis	Tapura guianensis Aubl.	S
Costa Rica	Combretaceae	Terminalia amazonia	Terminalia amazonia (J.F.Gmel.) Exell	A
Costa Rica	Burseraceae	Tetragastris panamensis	Tetragastris panamensis (Engl.) Kuntze	S
Costa Rica	Euphorbiaceae	Tetrorchidium costaricense	Tetrorchidium costaricense Huft	S
Costa Rica	Malvaceae	Theobroma mammosum	Theobroma mammosum Cuatrec. & J. León	L
Costa Rica	Clusiaceae	Tovomita weddelliana	Tovomita weddeliana Planch. & Triana	S
Costa Rica	Meliaceae	Trichilia septentrionalis	Trichilia septentrionalis C.DC.	S
Costa Rica	Annonaceae	Unonopsis hammelii	Unonopsis hammelii G.E. Schatz & Maas	S
Costa Rica	Annonaceae	Unonopsis pittieri	Unonopsis pittieri Saff.	S
Costa Rica	Humiriaceae	Vantanea occidentalis	Vantanea occidentalis Cuatrec.	L
Costa Rica	Myristicaceae	Virola koschnyi	Virola koschnyi Warb.	L
Costa Rica	Myristicaceae	Virola multiflora	Virola multiflora (Standl.) A.C.Sm.	S
Costa Rica	Myristicaceae	Virola sebifera	Virola sebifera Aubl.	S
Costa Rica	Hypericaceae	Vismia billbergiana	Vismia billbergiana Beurl.	S
Costa Rica	Lamiaceae	Vitex cooperi	Vitex cooperi Standl.	S
Costa Rica	Vochysiaceae	Vochysia ferruginea	Vochysia ferruginea Mart.	A
Costa Rica	Vochysiaceae	Vochysia guatemalensis	Vochysia guatemalensis Donn. Sm.	A
Costa Rica	Sapindaceae	Vouarana anomala	Vouarana anomala (Steyerm.) Acev.-Rodr.	S
Costa Rica	Rubiaceae	Warszewiczia coccinea	Warszewiczia coccinea (Vahl) Klotzsch	A
Costa Rica	Annonaceae	Xylopia bocatorena	Xylopia bocatorena Schery	S
Costa Rica	Fabaceae	Zygia gigantifoliola	Zygia gigantifoliola (Schery) L.Rico	A
Costa Rica	Fabaceae	Zygia unifoliolata	Zygia unifoliolata (Benth.) Pittier	A
India	Leguminosae	Acrocarpus fraxinifolius	Acrocarpus fraxinifolius Arn.	A
India	Lauraceae	Actinodaphne bourdillonii	Actinodaphne bourdillonii Gamble	S
India	Lauraceae	Actinodaphne malabarica	Actinodaphne wightiana (Kuntze) Noltie	S
India	Meliaceae	Aglaia barberi	Aglaia edulis (Roxb.) Wall.	L
India	Meliaceae	Aglaia lawii	Aglaia lawii (Wight) C.J.Saldanha	S
India	Apocynaceae	Alstonia scholaris	Alstonia scholaris (L.) R. Br.	A
India	Phyllanthaceae	Antidesma menasu	Antidesma montanum Thwaites	S
India	Icacinaceae	Apodytes dimidiata	Apodytes dimidiata E.Mey. ex Arn.	S
India	Phyllanthaceae	Aporosa lindleyana	Aporosa cardiosperma (Gaertn.) Merr.	S
India	Leguminosae	Archidendron monadelphum	Archidendron bigeminum (L.) I.C.Nielsen	A
India	Moraceae	Artocarpus heterophyllus	Artocarpus heterophyllus Lam.	L
India	Moraceae	Artocarpus hirsutus	Artocarpus hirsutus Lam.	L
India	Lauraceae	Beilschmiedia dalzellii	Beilschmiedia dalzellii (Meisn.) Kosterm.	L
India	Phyllanthaceae	Bischofia javanica	Bischofia javanica Blume	S
India	Lamiaceae	Callicarpa tomentosa	Callicarpa tomentosa (L.) L.	S
India	Clusiaceae	Calophyllum polyanthum	Calophyllum polyanthum Wall. ex Planch. & Triana	L
India	Burseraceae	Canarium strictum	Canarium strictum Roxb.	L
India	Rubiaceae	Canthium dicoccum	Psydrax dicoccos Gaertn.	S
India	Rhizophoraceae	Carallia brachiata	Carallia brachiata (Lour.) Merr.	S
India	Salicaceae	Casearia championii	Casearia esculenta Roxb.	S
India	Salicaceae	Casearia ovata	Casearia ovata (Lam.) Willd.	S
India	Salicaceae	Casearia wynadensis	Casearia wynadensis Bedd.	S
India	Leguminosae	Cassia fistula	Cassia fistula L.	S
India	Cannabaceae	Celtis philippensis	Celtis philippensis Blanco	S
India	Oleaceae	Chionanthus malabaricus	Chionanthus mala-elengi (Dennst.) P.S.Green	S
India	Sapotaceae	Chrysophyllum lanceolatum	Chrysophyllum flexuosum Mart.	L
India	Lauraceae	Cinnamomum malabathrum	Cinnamomum malabatrum (Burm.f.) J.Presl	S
India	Lauraceae	Cinnamomum verum	Cinnamomum verum J.Presl	S
India	Rutaceae	Clausena indica	Clausena indica (Dalzell) Oliv.	S
India	Lauraceae	Cryptocarya wightiana	Cryptocarya wightiana Thwaites	S
India	Leguminosae	Dalbergia latifolia	Dalbergia latifolia Roxb.	A
India	Sapindaceae	Dimocarpus longan	Dimocarpus longan Lour.	S
India	Euphorbiaceae	Dimorphocalyx lawianus	Dimorphocalyx glabellus var.	S
India	Ebenaceae	Diospyros angustifolia	Diospyros virginiana L.	S
India	Ebenaceae	Diospyros assimilis	Diospyros ebenum J.Koenig ex Retz.	S
India	Ebenaceae	Diospyros candolleana	Diospyros candolleana Wight	S
India	Ebenaceae	Diospyros ghatensis	Diospyros ghatensis B.R.Ramesh & D.De Franceschi	S
India	Ebenaceae	Diospyros montana	Diospyros montana Roxb.	S
India	Ebenaceae	Diospyros oocarpa	Diospyros oocarpa Thwaites	S
India	Ebenaceae	Diospyros paniculata	Diospyros paniculata Dalzell	L
India	Ebenaceae	Diospyros pyrrhocarpoides	Diospyros ridleyi Bakh.	L
India	Ebenaceae	Diospyros saldanhae	Diospyros saldanhae Kosterm.	L
India	Ebenaceae	Diospyros sylvatica	Diospyros sylvatica Roxb.	S
India	Dipterocarpaceae	Dipterocarpus indicus	Dipterocarpus indicus Bedd.	A
India	Meliaceae	Dysoxylum malabaricum	Dysoxylum malabaricum Bedd. ex C.DC.	L
India	Elaeocarpaceae	Elaeocarpus serratus	Elaeocarpus serratus L.	L
India	Elaeocarpaceae	Elaeocarpus tuberculatus	Elaeocarpus tuberculatus Roxb.	L
India	Euphorbiaceae	Epiprinus mallotiformis	Epiprinus mallotiformis (Müll.Arg.) Croizat	A
India	Myrtaceae	Eugenia macrosepala	Eugenia roxburghii DC.	S
India	Celastraceae	Euonymus indicus	Euonymus indicus B.Heyne ex Wall.	S
India	Euphorbiaceae	Fahrenheitia zeylanica	Paracroton pendulus (Hassk.) Miq.	A
India	Moraceae	Ficus beddomei	Ficus beddomei King	S
India	Moraceae	Ficus nervosa	Ficus nervosa B.Heyne ex Roth	S
India	Salicaceae	Flacourtia montana	Flacourtia montana J.Graham	S
India	Clusiaceae	Garcinia gummiNAgutta	Garcinia gummi-gutta (L.) Roxb.	S
India	Clusiaceae	Garcinia morella	Garcinia morella (Gaertn.) Desr.	L
India	Clusiaceae	Garcinia pictorius	Garcinia pictoria Buch.-Ham.	L
India	Clusiaceae	Garcinia talbotii	Garcinia talbotii Raizada ex Santapau	S
India	Phyllanthaceae	Glochidion ellipticum	Glochidion ellipticum Wight	A
India	Rutaceae	Glycosmis macrocarpa	Glycosmis macrocarpa Wight	S
India	Malvaceae	Grewia umbellifera	Grewia umbellifera Bedd.	S
India	Anacardiaceae	Holigarna arnottiana	Holigarna arnottiana Hook.f.	L
India	Anacardiaceae	Holigarna grahamii	Holigarna grahamii (Wight) Kurz	L
India	Anacardiaceae	Holigarna nigra	Holigarna nigra Bourd.	L
India	Salicaceae	Homalium zeylanicum	Homalium zeylanicum Benth.	L
India	Dipterocarpaceae	Hopea parviflora	Hopea parviflora Bedd.	A
India	Leguminosae	Humboldtia brunonis	Humboldtia brunonis Wall.	A
India	Achariaceae	Hydnocarpus pentandra	Hydnocarpus pentandrus (Buch.-Ham.) Oken	S
India	Myristicaceae	Knema attenuata	Knema attenuata Warb.	L
India	Vitaceae	Leea indica	Leea indica (Burm. f.) Merr.	S
India	Sapindaceae	Lepisanthes deficiens	Lepisanthes deficiens Radlk.	A
India	Lauraceae	Litsea floribunda	Litsea floribunda Gamble	S
India	Lauraceae	Litsea laevigata	Litsea laevigata Gamble	S
India	Lauraceae	Litsea mysorensis	Litsea mysorensis Gamble	S
India	Lauraceae	Litsea oleoides	Litsea oleoides Hook.f.	S
India	Celastraceae	Lophopetalum wightianum	Lophopetalum wightianum Arn.	A
India	Euphorbiaceae	Macaranga peltata	Macaranga peltata (Roxb.) M??ll.Arg.	S
India	Euphorbiaceae	Mallotus philippensis	Mallotus philippensis (Lam.) M??ll.Arg.	S
India	Anacardiaceae	Mangifera indica	Mangifera indica L.	L
India	Phyllanthaceae	Margaritaria indica	Margaritaria indica (Dalzell) Airy Shaw	S
India	Cornaceae	Mastixia arborea	Mastixia arborea (Wight) C.B.Clarke	L
India	Annonaceae	Meiogyne pannosa	Meiogyne pannosa (Dalzell) J. Sinclair	S
India	Melastomataceae	Memecylon malabaricum	Memecylon malabaricum Kostel.	S
India	Melastomataceae	Memecylon wightii	Memecylon wightii Thwaites	S
India	Calophyllaceae	Mesua ferrea	Mesua ferrea L.	L
India	Rubiaceae	Meyna laxiflora	Meyna laxiflora Robyns	S
India	Celastraceae	Microtropis wallichiana	Microtropis wallichiana Wight ex Thwaites	S
India	Sapotaceae	Mimusops elengi	Mimusops elengi L.	L
India	Rubiaceae	Mitragyna parvifolia	Mitragyna parvifolia (Roxb.) Korth.	A
India	Myristicaceae	Myristica dactyloides	Myristica dactyloides Gaertn.	L
India	Lauraceae	Neolitsea zeylanica	Neolitsea zeylanica (Nees & T. Nees) Merr.	S
India	Anacardiaceae	Nothopegia beddomei	Nothopegia beddomei Gamble	S
India	Anacardiaceae	Nothopegia racemosa	Nothopegia racemosa (Dalzell) Ramamoorthy	S
India	Oleaceae	Olea dioica	Olea dioica Roxb.	S
India	Bignoniaceae	Pajanelia longifolia	Pajanelia longifolia (Willd.) K.Schum.	A
India	Sapotaceae	Palaquium ellipticum	Palaquium ellipticum (Dalzell) Baill.	L
India	Lauraceae	Persea macrantha	Persea macrantha (Nees) Kosterm.	S
India	Calophyllaceae	Poeciloneuron indicum	Poeciloneuron indicum Bedd.	L
India	Annonaceae	Polyalthia fragrans	Polyalthia fragrans (Dalzell) Benth. & Hook. f.	S
India	Rosaceae	Prunus ceylanica	Prunus ceylanica (Wight) Miq.	L
India	Rubiaceae	Psychotria nigra	Psychotria nigra (Gaertn.) Alston	S
India	Meliaceae	Reinwardtiodendron anamallayanum	Reinwardtiodendron anamalaiense (Bedd.) Mabb.	S
India	Salicaceae	Scolopia crenata	Scolopia crenata Clos	S
India	Bignoniaceae	Stereospermum colais	Stereospermum tetragonum DC.	A
India	Olacaceae	Strombosia ceylanica	Strombosia ceylanica Gardner	S
India	Loganiaceae	Strychnos nuxNAvomica	Strychnos nux-vomica L.	S
India	Symplocaceae	Symplocos racemosa	Symplocos racemosa Roxb.	S
India	Myrtaceae	Syzygium cumini	Syzygium cumini (L.) Skeels	S
India	Myrtaceae	Syzygium gardneri	Syzygium gardneri Thwaites	S
India	Myrtaceae	Syzygium hemisphericum	Syzygium hemisphericum (Wight) Alston	S
India	Myrtaceae	Syzygium laetum	Syzygium laetum (Buch.-Ham.) Gandhi	L
India	Apocynaceae	Tabernaemontana heyneana	Tabernaemontana alternifolia L.	S
India	Combretaceae	Terminalia bellirica	Terminalia bellirica (Gaertn.) Roxb.	L
India	Combretaceae	Terminalia paniculata	Terminalia paniculata Roth	A
India	Euphorbiaceae	Trewia polycarpa	Mallotus polycarpus (Benth.) Kulju & Welzen	S
India	Rubiaceae	Tricalysia apiocarpa	Discospermum apiocarpum Dalzell ex Hook.f.	S
India	Staphyleaceae	Turpinia malabarica	Turpinia malabarica Gamble	S
India	Rutaceae	Vepris bilocularis	Vepris bilocularis Engl.	S
Indonesia	Lauraceae	Actinodaphne bornensis	Actinodaphne borneensis Meisn.	S
Indonesia	Lauraceae	Actinodaphne unknown	NA	S
Indonesia	Rubiaceae	Adina polycephala	Metadina trichotoma (Zoll. & Moritzi) Bakh.f.	S
Indonesia	Meliaceae	Aglaia aquea	Lansium parasiticum (Osbeck) K.C.Sahni & Bennet	L
Indonesia	Meliaceae	Aglaia argenthea	Aglaia argentea Blume	S
Indonesia	Meliaceae	Aglaia crysocelata	NA	L
Indonesia	Meliaceae	Aglaia dooko	Lansium parasiticum (Osbeck) K.C.Sahni & Bennet	L
Indonesia	Meliaceae	Aglaia edulis	Aglaia edulis (Roxb.) Wall.	S
Indonesia	Meliaceae	Aglaia odoratisima	Aglaia odoratissima Blume	S
Indonesia	Meliaceae	Aglaia rubiginosa	Aglaia rubiginosa (Hiern) Pannell	L
Indonesia	Meliaceae	Aglaia sp.1	NA	L
Indonesia	Meliaceae	Aglaia unknown	NA	L
Indonesia	Simaroubaceae	Ailanthus moluccana	Ailanthus integrifolia Lam.	A
Indonesia	Alangiaceae	Alangium javanicum	Alangium javanicum (Blume) Wangerin	S
Indonesia	Alangiaceae	Alangium javanivum	Alangium javanicum (Blume) Wangerin	S
Indonesia	Annonaceae	Alphonsea elliptica	Alphonsea elliptica Hook.f. & Thomson	S
Indonesia	Lauraceae	Alseodaphne falcata	Alseodaphne falcata (Blume) Boerl.	L
Indonesia	Lauraceae	Alseodaphne helopila	Alseodaphne helophila Kosterm.	L
Indonesia	Apocynaceae	Alstonia scholaris	Alstonia scholaris (L.) R. Br.	A
Indonesia	Dipterocarpaceae	Anisoptera costata	Anisoptera costata Korth.	A
Indonesia	Dipterocarpaceae	Anisoptera unknown	NA	A
Indonesia	Rubiaceae	Anthocephalus chinensis	Neonauclea purpurea (Roxb.) Merr.	S
Indonesia	Meliaceae	Aphanamixis humile	Reinwardtiodendron humile (Hassk.) Mabb.	L
Indonesia	Euphorbiaceae	Aporosa arborea	Aporosa arborea (Blume) Müll.Arg.	S
Indonesia	Euphorbiaceae	Aporosa lunata	Aporosa lunata (Miq.) Kurz	S
Indonesia	Euphorbiaceae	Aporosa sp.2	NA	S
Indonesia	Euphorbiaceae	Aporosa unknown	NA	S
Indonesia	Euphorbiaceae	Aporosa withmorei	Aporosa whitmorei Airy Shaw	S
Indonesia	Fabaceae	Archidendron bubalinum	Archidendron bubalinum (Jack) I.C.Nielsen	S
Indonesia	Fabaceae	Archidendron ellipticum	Archidendron ellipticum (Blanco) I.C.Nielsen	S
Indonesia	Myrsinaceae	Ardisia humili	Ardisia humilis Vahl	S
Indonesia	Mirsinaceae	Ardisia unknown	NA	S
Indonesia	Rosaceae	Atuna racemosa	Atuna racemosa Raf.	S
Indonesia	Rosaceae	Atuna rasemosa	Atuna racemosa Raf.	S
Indonesia	Lecythidaceae	Barringtonia gigantostacia	Barringtonia gigantostachya Koord. & Valeton	A
Indonesia	Lauraceae	Beilschmiedia lucidula	Beilschmiedia lucidula (Miq.) Kosterm.	S
Indonesia	Celastraceae	Bhesa paniculata	Bhesa paniculata Arn.	S
Indonesia	Euphorbiaceae	Blumeodendron tokbrai	Blumeodendron tokbrai (Blume) Kurz	S
Indonesia	Bombacaceae	Bombax valentonii	Bombax anceps Pierre	A
Indonesia	Euphorbiaceae	Bridelia monoica	Cleistanthus monoicus (Lour.) Müll.Arg.	S
Indonesia	Clusiaceae	Calophyllum inophyllum	Calophyllum inophyllum L.	A
Indonesia	Euphorbiaceae	Caloxylon polot	Claoxylon indicum (Reinw. ex Blume) Hassk.	S
Indonesia	Annonaceae	Cananga odorata	Cananga odorata (Lam.) Hook.f. & Thomson	S
Indonesia	Burseraceae	Canarium denticulatum	Canarium denticulatum Blume	L
Indonesia	Burseraceae	Canarium sp.3	NA	S
Indonesia	Burseraceae	Canarium unknown	NA	S
Indonesia	Rubiaceae	Canthium glabrum	Canthium glabrum Blume	S
Indonesia	Flacourtiaceae	Casearia grewiifolia	Casearia grewiifolia Vent.	S
Indonesia	Flacourtiaceae	Casearia unknown	NA	S
Indonesia	Unknown	Cassearea grewiifolia	Casearia grewiifolia Vent.	S
Indonesia	Ulmaceae	Celtis rigrescens	Celtis rigescens (Miq.) Planch.	S
Indonesia	Meliaceae	Chisocheton divergens	Chisocheton patens Blume	S
Indonesia	Meliaceae	Chisocheton seramicus	Chisocheton ceramicus Miq.	L
Indonesia	Meliaceae	Chisocheton unknown	NA	L
Indonesia	Lecythidaceae	Chydenanthus excelsus	Chydenanthus excelsus (Blume) Miers	A
Indonesia	Meliaceae	Chysoceton divergens	Chisocheton patens Blume	S
Indonesia	Meliaceae	Chysoceton unknown	NA	L
Indonesia	Lauraceae	Cinnamomum inner	Cinnamomum iners Reinw. ex Blume	S
Indonesia	Lauraceae	Cinnamomum inners	Cinnamomum iners Reinw. ex Blume	S
Indonesia	Lauraceae	Cinnamomum unknown	NA	S
Indonesia	Euphorbiaceae	Cleistanthus myrianthus	Cleistanthus oblongifolius (Roxb.) Müll.Arg.	S
Indonesia	Euphorbiaceae	Cleistanthus unknown	NA	S
Indonesia	Verbenaceae	Clerodendron laevifolium	Clerodendrum laevifolium Blume	S
Indonesia	Verbenaceae	Clerodendron unknown	NA	S
Indonesia	Verbenaceae	Clerodendrum laevifolium	Clerodendrum laevifolium Blume	S
Indonesia	Verbenaceae	Clerodendrum sp.1	NA	S
Indonesia	Euphorbiaceae	Clerodendrum unknown	NA	S
Indonesia	Clusiaceae	Cratoxylum sumatranum	Cratoxylum sumatranum (Jack) Blume	S
Indonesia	Euphorbiaceae	Croton argyratus	Croton argyratus Blume	S
Indonesia	Lauraceae	Cryptocarya ferea	Cryptocarya ferrea Blume	S
Indonesia	Lauraceae	Cryptocarya infectoria	Cryptocarya infectoria (Blume) Miq.	S
Indonesia	Burseraceae	Dacryodes incuvata	Dacryodes incurvata (Engl.) H.J.Lam	S
Indonesia	Burseraceae	Dacryodes rostrata	Dacryodes rostrata (Blume) H.J.Lam	L
Indonesia	Burseraceae	Dacryodes sp.1	NA	L
Indonesia	Burseraceae	Dacryodes unknown	NA	L
Indonesia	Lauraceae	Dehaasia incrassata	Dehaasia incrassata (Jack) Kosterm.	L
Indonesia	Lauraceae	Dehaasia microcephala	NA	L
Indonesia	Lauraceae	Dehaasia unknown	NA	L
Indonesia	Urticaceae	Dendrocnide stimulan	Dendrocnide stimulans (L.f.) Chew	S
Indonesia	Urticaceae	Denrocnide stimulan	Dendrocnide stimulans (L.f.) Chew	S
Indonesia	Fabaceae	Dialium platycephalum	Dialium platysepalum Baker	S
Indonesia	Dilleniaceae	Dillenia excelsa	Dillenia excelsa (Jack) Martelli ex Gilg.	A
Indonesia	Dilleniaceae	Dillenia sumatrana	Dillenia sumatrana Miq.	A
Indonesia	Dilleniaceae	Dillenia sumatranum	Dillenia sumatrana Miq.	A
Indonesia	Ebenaceae	Diospyros aurea	Diospyros aurea Teijsm. & Binn.	S
Indonesia	Ebenaceae	Diospyros buxifolia	Diospyros buxifolia (Blume) Hiern	S
Indonesia	Ebenaceae	Diospyros curanii	Diospyros curranii Merr.	S
Indonesia	Ebenaceae	Diospyros daemona	Diospyros daemona Bakh.	L
Indonesia	Ebenaceae	Diospyros frutescens	Diospyros frutescens Blume	S
Indonesia	Ebenaceae	Diospyros korthalsiana	Diospyros korthalsiana Hiern	L
Indonesia	Ebenaceae	Diospyros macrophylla	Diospyros macrophylla Blume	L
Indonesia	Ebenaceae	Diospyros malam	Diospyros areolata King & Gamble	L
Indonesia	Ebenaceae	Diospyros pendula	Diospyros pendula Hasselt ex Hassk.	S
Indonesia	Ebenaceae	Diospyros unknown	NA	S
Indonesia	Dipterocarpaceae	Dipterocarpus bornensis ?	Dipterocarpus borneensis Slooten	A
Indonesia	Dipterocarpaceae	Dipterocarpus palembanicus	Dipterocarpus palembanicus Slooten	A
Indonesia	Dipterocarpaceae	Dipterocarpus retusus	Dipterocarpus retusus Blume	A
Indonesia	Dipterocarpaceae	Dipterocarpus unknown	NA	A
Indonesia	Anacardiaceae	Dracontomelon dao	Dracontomelon dao (Blanco) Merr. & Rolfe	S
Indonesia	Euphorbiaceae	Drypetes laevis	Drypetes laevis (Miq.) Pax & K.Hoffm.	L
Indonesia	Euphorbiaceae	Drypetes longifolia	Drypetes longifolia (Blume) Pax & K.Hoffm.	S
Indonesia	Euphorbiaceae	Drypetes macrophylla	Drypetes longifolia (Blume) Pax & K.Hoffm.	S
Indonesia	Euphorbiaceae	Drypetes mucronata	Drypetes mucronata C.Wright ex Griseb.	S
Indonesia	Euphorbiaceae	Drypetes unknown	NA	S
Indonesia	Bombacaceae	Durio lowionus	Durio lowianus Scort. ex King	L
Indonesia	Bombacaceae	Durio unknown	NA	L
Indonesia	Meliaceae	Dysoxyllum densiflorum	Dysoxylum densiflorum (Blume) Miq.	S
Indonesia	Meliaceae	Dysoxyllum unknown	NA	S
Indonesia	Meliaceae	Dysoxylum arborescens	Dysoxylum arborescens (Blume) Miq.	S
Indonesia	Meliaceae	Dysoxylum caulostacium	Dysoxylum parasiticum (Osbeck) Kosterm.	L
Indonesia	Meliaceae	Dysoxylum densiflorum	Dysoxylum densiflorum (Blume) Miq.	S
Indonesia	Meliaceae	Dysoxylum excelsum	Dysoxylum excelsum Blume	L
Indonesia	Meliaceae	Dysoxylum macrocarpum	Dysoxylum macrocarpum Blume	L
Indonesia	Meliaceae	Dysoxylum renniformis ?	NA	S
Indonesia	Meliaceae	Dysoxylum sp.1	NA	S
Indonesia	Meliaceae	Dysoxylum unknown	NA	S
Indonesia	Elaeocarpaceae	Elaeocarpus glaber	Elaeocarpus glaber Blume	L
Indonesia	Elaeocarpaceae	Elaeocarpus optusus	Elaeocarpus obtusus Blume	S
Indonesia	Elaeocarpaceae	Elaeocarpus sp.1	NA	S
Indonesia	Elaeocarpaceae	Elaeocarpus unknown	NA	S
Indonesia	Lauraceae	Endiandra rubescens	Endiandra rubescens (Blume) Miq.	L
Indonesia	Annonaceae	Enicosanthum sumatranum	NA	S
Indonesia	Celastomataceae	Eonimus javanicus	Euonymus indicus B.Heyne ex Wall.	S
Indonesia	Myrtaceae	Eugenia accuminatissima	Blepharocalyx salicifolius (Kunth) O.Berg	S
Indonesia	Myrtaceae	Eugenia clavimyrtus	Syzygium filiforme Chantaran. & J.Parn.	S
Indonesia	Myrtaceae	Eugenia jamboloides	Syzygium racemosum (Blume) DC.	S
Indonesia	Myrtaceae	Eugenia opaca	Eugenia koordersii Herter	S
Indonesia	Myrtaceae	Eugenia ovata	Myrceugenia ovata (Hook. & Arn.) O.Berg	S
Indonesia	Myrtaceae	Eugenia sandakanensis	Syzygium leptostemon (Korth.) Merr. & L.M.Perry	S
Indonesia	Myrtaceae	Eugenia sandakanensis?	Syzygium leptostemon (Korth.) Merr. & L.M.Perry	S
Indonesia	Myrtaceae	Eugenia sp.1	NA	S
Indonesia	Myrtaceae	Eugenia sp.2	NA	S
Indonesia	Myrtaceae	Eugenia sp.3	NA	S
Indonesia	Myrtaceae	Eugenia sp.4	NA	S
Indonesia	Myrtaceae	Eugenia sp.5	NA	S
Indonesia	Myrtaceae	Eugenia sp.6	NA	S
Indonesia	Myrtaceae	Eugenia unknown	NA	L
Indonesia	Myrtaceae	Eugenia zolingeriana	Syzygium zollingerianum (Miq.) Amshoff	S
Indonesia	Simaroubaceae	Euricoma longifolia	Eurycoma longifolia Jack	S
Indonesia	Moraceae	Ficus hispida	Ficus hispida L.f.	S
Indonesia	Moraceae	Ficus sp. (batang)	NA	S
Indonesia	Moraceae	Ficus unknown	NA	S
Indonesia	Flacourtiaceae	Flacourtia rucam	Flacourtia rukam Zoll. & Moritzi	S
Indonesia	Euphorbiaceae	Galearia filiformis	Galearia filiformis (Blume) Boerl.	S
Indonesia	Clusiaceae	Garcinia forbesii	Garcinia forbesii King	L
Indonesia	Cluciaceae	Garcinia lateriflora	Garcinia lateriflora Blume	L
Indonesia	Clusiaceae	Garcinia laterifolia	Garcinia lateriflora Blume	L
Indonesia	Clusiaceae	Garcinia nervosa	Garcinia nervosa Miq.	S
Indonesia	Clusiaceae	Garcinia parvifolia	Garcinia parvifolia (Miq.) Miq.	S
Indonesia	Myrtaceae	Garcinia sandakanensis	NA	L
Indonesia	Clusiaceae	Garcinia unknown	NA	L
Indonesia	Euphorbiaceae	Gelonium glomerulatum	Suregada glomerulata (Blume) Baill.	S
Indonesia	Ulmaceae	Gironniera subaequalis	Gironniera subaequalis Planch.	S
Indonesia	Euphorbiaceae	Glochidion arborescens	Glochidion zeylanicum var. arborescens (Blume) Chakrab. & M.Gangop.	S
Indonesia	Euphorbiaceae	Glochidion phillipicum	Glochidion philippicum (Cav.) C.B.Rob.	S
Indonesia	Rutaceae	Glycosmis pentaphyla	Glycosmis pentaphylla (Retz.) DC.	S
Indonesia	Annonaceae	Goniothalamus sumatranus	Goniothalamus sumatranus Miq.	S
Indonesia	Annonaceae	Goniothalamus unknown	NA	S
Indonesia	Proteaceae	Helicia unknown	NA	L
Indonesia	Sterculiaceae	Heritiera javanica	Heritiera javanica (Blume) Kosterm.	A
Indonesia	Sterculiaceae	Heritiera lithoralis	Heritiera littoralis Aiton	A
Indonesia	Flacourtiaceae	Homalium foetidum	Homalium foetidum Benth.	A
Indonesia	Flacourtiaceae	Homalium grandiflorum	Homalium grandiflorum Benth.	A
Indonesia	Flacourtiaceae	Homalium sumatranum	Homalium sumatrana Miq.	A
Indonesia	Dipterocarpaceae	Hopea sangal	Hopea sangal Korth.	A
Indonesia	Myristicaceae	Horsfieldia unknown	NA	L
Indonesia	Linaceae	Ixonanthes icosandra	Ixonanthes icosandra Jack	S
Indonesia	Linaceae	Ixonanthes ixosandra	Ixonanthes icosandra Jack	S
Indonesia	Myrtaceae	Knema laurina	Knema laurina Warb.	S
Indonesia	Myristicaceae	Knema laurina ?	Knema laurina Warb.	S
Indonesia	Lythraceae	Lagerstromia ovalifolia	Lagerstroemia ovalifolia Teijsm. & Binn.	A
Indonesia	Euphorbiaceae	Leea indica	Leea indica (Burm. f.) Merr.	S
Indonesia	Anacardiaceae	Lepisanthes fruticosa	Lepisanthes fruticosa (Roxb.) Leenh.	S
Indonesia	Fagaceae	Lithocarpus gracilis	Lithocarpus gracilis (Korth.) Soepadmo	L
Indonesia	Fagaceae	Lithocarpus hystrix	Lithocarpus hystrix (Korth.) Rehder	S
Indonesia	Fagaceae	Lithocarpus sp.1	NA	L
Indonesia	Fagaceae	Lithocarpus spicatus	Lithocarpus elegans (Blume) Hatus. ex Soepadmo	S
Indonesia	Fagaceae	Lithocarpus unknown	NA	L
Indonesia	Fagaceae	Lithocarpus walicianus	Lithocarpus wallichianus (Lindl. ex Hance) Rehder	S
Indonesia	Lauraceae	Litsea noronhai	Litsea noronhae Blume	S
Indonesia	Lauraceae	Litsea robusta	Litsea robusta Blume	S
Indonesia	Lauraceae	Litsea sp.1	NA	S
Indonesia	Lauraceae	Litsea sp.2	NA	S
Indonesia	Lauraceae	Litsea umbellata	Litsea umbellata (Lour.) Merr.	S
Indonesia	Lauraceae	Litsea unknown	NA	S
Indonesia	Celastraceae	Lophopetalum javanicum	Lophopetalum javanum Turcz.	A
Indonesia	Euphorbiaceae	Macaranga sp.1	NA	S
Indonesia	Euphorbiaceae	Macaranga sp.2	NA	S
Indonesia	Euphorbiaceae	Macaranga unknown	NA	S
Indonesia	Sapotaceae	Madhuca palembanica	Madhuca palembanica (Miq.) Forman	S
Indonesia	Sapotaceae	Madhuca spatulata	NA	S
Indonesia	Sapotaceae	Madhuca unknown	NA	S
Indonesia	Magnoliaceae	Magnolia gigantifolia	Magnolia gigantifolia (Miq.) Noot.	S
Indonesia	Magnoliaceae	Magnolia gigantostacia	NA	S
Indonesia	Clusiaceae	Mammea malayana	Mammea malayana Kosterm.	L
Indonesia	Anacardiaceae	Mangifera unknown	NA	L
Indonesia	Anacardiaceae	Melanochyla caesia	Melanochyla caesia (Blume) Ding Hou	S
Indonesia	Anacardiaceae	Melanochylla caessea	Melanochyla caesia (Blume) Ding Hou	S
Indonesia	Meliaceae	Melia azedarach	Melia azedarach L.	S
Indonesia	Annonaceae	Meyogine virgata	Meiogyne virgata (Blume) Miq.	S
Indonesia	Annonaceae	Mezzettia leptopoda	Mezzettia parviflora Becc.	L
Indonesia	Annonaceae	Mezzettia unknown	NA	L
Indonesia	Tiliaceae	Microcos florida	Microcos florida Burret	S
Indonesia	Euphorbiaceae	Mollotus ecinatus	Hancea penangensis (Müll.Arg.) S.E.C.Sierra, Kulju & Welzen	S
Indonesia	Euphorbiaceae	Mollotus philipinensis	Mallotus philippensis (Lam.) Müll.Arg.	S
Indonesia	Myristicaceae	Myristica unknown	NA	S
Indonesia	Rubiaceae	Nauclea officinalis	Nauclea officinalis (Pierre ex Pit.) Merr. & Chun	S
Indonesia	Euphorbiaceae	Neoscortechinia nicobarica	Neoscortechinia nicobarica (Hook.f.) Pax & K.Hoffm.	A
Indonesia	Annonaceae	Neouvaria accuminatissima	Neo-uvaria acuminatissima (Miq.) Airy Shaw	S
Indonesia	Sapindaceae	Nephelium cuspidatum	Nephelium cuspidatum Blume	S
Indonesia	Sapindaceae	Nephelium unknown	NA	L
Indonesia	Datiscaceae	Octomeles sumatrana	Octomeles sumatrana Miq.	A
Indonesia	Datiscaceae	Octomeles sumatranum	Octomeles sumatrana Miq.	A
Indonesia	Fabaceae	Ormosia sumatrana	Ormosia sumatrana (Miq.) Prain	S
Indonesia	Sapotaceae	Palaquium ferox	Palaquium beccarianum (Pierre) P.Royen	L
Indonesia	Sapotaceae	Palaquium hexandrum	Palaquium hexandrum (Griff.) Baill.	L
Indonesia	Sapotaceae	Palaquium reginamontanum	Palaquium regina-montium Ng	S
Indonesia	Sapindaceae	Paranephelium nitidum	Paranephelium nitidum King	L
Indonesia	Fabaceae	Parkia speciosa	Parkia speciosa Hassk.	L
Indonesia	Sapotaceae	Payena acuminata	Payena acuminata (Blume) Pierre	L
Indonesia	Tiliaceae	Pentace polyanta	Pentace polyantha Hassk.	A
Indonesia	Tiliaceae	Pentace triptera	Pentace triptera Mast.	A
Indonesia	Tiliaceae	Pentace unknown	NA	A
Indonesia	Lauraceae	Phoebe grandis	Phoebe grandis (Nees) Merr.	S
Indonesia	Piperaceae	Piper aduncum	Piper aduncum L.	S
Indonesia	Lecythidaceae	Planchonia valida	Planchonia valida (Blume) Blume	S
Indonesia	Rubiaceae	Plectronia didima	Psydrax dicoccos Gaertn.	S
Indonesia	Annonaceae	Polyalthia becarii	Polyalthia cauliflora Hook.f. & Thomson	S
Indonesia	Annonaceae	Polyalthia grandiflora	Polyalthia grandifolia Elmer	S
Indonesia	Annonaceae	Polyalthia grandifolia	Polyalthia grandifolia Elmer	S
Indonesia	Annonaceae	Polyalthia lateriflora	Polyalthia lateriflora (Blume) Kurz	S
Indonesia	Annonaceae	Polyalthia laterifolia	Polyalthia lateriflora (Blume) Kurz	S
Indonesia	Annonaceae	Polyalthia sp.1	NA	S
Indonesia	Annonaceae	Polyalthia unknown	NA	S
Indonesia	Sapindaceae	Pometia pinnata	Allophylus cobbe (L.) Raeusch.	S
Indonesia	Annonaceae	Popowia bancana	Popowia bancana Scheff.	S
Indonesia	Annonaceae	Pseuduvaria reticulata	Pseuduvaria reticulata (Blume) Miq.	S
Indonesia	Sterculiaceae	Pterocymbium javanicum	Pterocymbium javanicum R.Br.	A
Indonesia	Sterculiaceae	Pterospermum diversifolium	Pterospermum diversifolium Blume	A
Indonesia	Sterculiaceae	Pterospermum javanicum	Pterospermum javanicum Jungh.	A
Indonesia	Sterculiaceae	Pterospermum lanceofolium	Pterospermum lanceifolium Roxb.	A
Indonesia	Sapindaceae	Pterospermum norronhianum	NA	A
Indonesia	Euphorbiaceae	Ptychopyxis costata	Ptychopyxis costata Miq.	S
Indonesia	Theaceae	Pyrenaria serrata	Pyrenaria serrata Blume	A
Indonesia	Bignoniaceae	Radermachera gigantea	Radermachera gigantea (Blume) Miq.	A
Indonesia	Bignoniaceae	Radermachera gigantifolia	Radermachera gigantea (Blume) Miq.	A
Indonesia	Bignoniaceae	Radermachera unknown	NA	A
Indonesia	Violaceae	Rhinorea lanceolata	Rinorea lanceolata Kuntze	S
Indonesia	Annonaceae	Saccopethalum horsfieldii	Miliusa horsfieldii (Bennett) Baill. ex Pierre	S
Indonesia	Actinidiaceae	Saurauia cauliflora	Saurauia cauliflora DC.	S
Indonesia	Anacardiaceae	Semecarpus heterophyllus	Semecarpus heterophylla Hook.f.	S
Indonesia	Dipterocarpaceae	Shorea ovalis	Shorea ovalis Blume	A
Indonesia	Dipterocarpaceae	Shorea ovata	Shorea ovata Dyer ex Brandis	A
Indonesia	Dipterocarpaceae	Shorea unknown	NA	A
Indonesia	Fabaceae	Sindora laiocarpa	Sindora leiocarpa de Wit	S
Indonesia	Fabaceae	Sindora leiocarpa	Sindora leiocarpa de Wit	S
Indonesia	Fabaceae	Sindora unknown	NA	L
Indonesia	Bignoniaceae	Spathodea campanulata	Spathodea campanulata P.Beauv.	A
Indonesia	Anacardiaceae	Spondias unknown	NA	L
Indonesia	Sterculiaceae	Sterculia parvifolia	Sterculia parvifolia Wall.	S
Indonesia	Sterculiaceae	Sterculia rubiginosa	Sterculia rubiginosa Zoll. ex Miq.	S
Indonesia	Sterculiaceae	Sterculia unknown	NA	S
Indonesia	Olacaceae	Strombosia ceylanica	Strombosia ceylanica Gardner	S
Indonesia	Olacaceae	Strombosia javanica	Strombosia javanica Thwaites	S
Indonesia	Olacaceae	Strombosia zeylanica	Strombosia ceylanica Gardner	S
Indonesia	Apocynaceae	Tabernaemontana corimbosa	Tabernaemontana corymbosa Roxb. ex Wall.	S
Indonesia	Combretaceae	Terminalia bellarica	Terminalia bellirica (Gaertn.) Roxb.	L
Indonesia	Combretaceae	Terminalia catapa	Terminalia catappa L.	L
Indonesia	Combretaceae	Terminalia citrina	Terminalia citrina Roxb. ex Fleming	S
Indonesia	Datiscaceae	Tetrameles nudiflora	Tetrameles nudiflora R. Br.	A
Indonesia	Meliaceae	Toona sureni	Toona sureni (Blume) Merr.	A
Indonesia	Meliaceae	Toona unknown	NA	A
Indonesia	Dipterocarpaceae	Vatica obovata	Vatica obovata Slooten	A
Indonesia	Urticaceae	Villebrunea rubescens	Oreocnide rubescens (Blume) Miq.	S
Indonesia	Meliaceae	Walsura robusta	Walsura robusta Roxb.	S
Indonesia	Polygalaceae	Xanthophyllum affine	Xanthophyllum flavescens Roxb.	S
Indonesia	Polygalaceae	Xanthophyllum ellipticum	Xanthophyllum ellipticum Korth. ex Miq.	S
Indonesia	Polygalaceae	Xanthophyllum flavescens	Xanthophyllum flavescens Roxb.	S
Indonesia	Polygalaceae	Xanthophyllum unknown	NA	S
Indonesia	Sapindaceae	Xerospermum norronhianum	Xerospermum noronhianum Blume	S
Indonesia	Rhamnaceae	Ziziphus angustifolius	Ziziphus angustifolia (Miq.) Hatus. ex Steenis	S
Indonesia	Rubiaceae	Zuccarinia macrophylla	Zuccarinia macrophylla Blume	L
Malaysia	Fabaceae	Adenanthera malayana	Adenanthera malayana Kosterm.	S
Malaysia	Meliaceae	Aglaia argentea	Aglaia argentea Blume	S
Malaysia	Meliaceae	Aglaia edulis	Aglaia edulis (Roxb.) Wall.	S
Malaysia	Meliaceae	Aglaia eximia	Aglaia eximia Miq.	S
Malaysia	Meliaceae	Aglaia exstipulata	Aglaia exstipulata (Griff.) W.Theob.	S
Malaysia	Meliaceae	Aglaia forbesii	Aglaia forbesii King	L
Malaysia	Meliaceae	Aglaia lawii	Aglaia lawii (Wight) C.J.Saldanha	S
Malaysia	Meliaceae	Aglaia lepthanta	Aglaia leptantha Miq.	L
Malaysia	Meliaceae	Aglaia leucophylla	Aglaia leucophylla King	L
Malaysia	Meliaceae	Aglaia macrocarpa	Aglaia macrocarpa (Miq.) Pannell	L
Malaysia	Meliaceae	Aglaia oligophylla	Aglaia oligophylla Miq.	S
Malaysia	Meliaceae	Aglaia sexipetala	Aglaia sexipetala Griff.	S
Malaysia	Meliaceae	Aglaia speciosa	Aglaia speciosa Blume	S
Malaysia	Meliaceae	Aglaia spectabilis	Aglaia spectabilis (Miq.) S.S.Jain & S.Bennet	L
Malaysia	Meliaceae	Aglaia tenuicaulis	Aglaia tenuicaulis Hiern	S
Malaysia	Rubiaceae	Aidia densiflora	Aidia densiflora (Wall.) Masam.	S
Malaysia	Alangiaceae	Alangium griffithii	Alangium uniloculare (Griff.) King	S
Malaysia	Alangiaceae	Alangium ridleyi	Alangium ridleyi King	S
Malaysia	Annonaceae	Alphonsea alphonse elliptica	Alphonsea elliptica Hook.f. & Thomson	S
Malaysia	Annonaceae	Alphonsea elliptica	Alphonsea elliptica Hook.f. & Thomson	S
Malaysia	Annonaceae	Alphonsea kingii	Alphonsea kingii J.Sinclair	S
Malaysia	Annonaceae	Alphonsea maingayi	Alphonsea maingayi Hook.f. & Thomson	S
Malaysia	Lauraceae	Alseodaphne intermedia	Alseodaphne intermedia Kosterm.	L
Malaysia	Lauraceae	Alseodaphne ridleyi	Alseodaphne ridleyi Gamble	L
Malaysia	Lauraceae	Alseodaphne unknown	NA	L
Malaysia	Apocynaceae	Alstonia angustiloba	Alstonia angustiloba Miq.	A
Malaysia	Annonaceae	Anaxagorea anaxagore javanica	Anaxagorea javanica Blume	A
Malaysia	Annonaceae	Anaxagorea javanica	Anaxagorea javanica Blume	A
Malaysia	Anisophylleaceae	Anisophyllea anisophyllae corneri	Anisophyllea corneri Ding Hou	L
Malaysia	Dipterocarpaceae	Anisoptera curtisii	Anisoptera curtisii Dyer ex King	A
Malaysia	Dipterocarpaceae	Anisoptera laevis	Anisoptera laevis Ridl.	A
Malaysia	Euphorbiaceae	Antidesma antidema cuspidatum	Antidesma cuspidatum Müll.Arg.	S
Malaysia	Euphorbiaceae	Antidesma coriaceum	Antidesma coriaceum Tul.	S
Malaysia	Euphorbiaceae	Antidesma cuspidatum	Antidesma cuspidatum Müll.Arg.	S
Malaysia	Meliaceae	Aphanamixis polystachya	Aphanamixis polystachya (Wall.) R.Parker	S
Malaysia	Euphorbiaceae	Aporosa arborea	Aporosa arborea (Blume) Müll.Arg.	S
Malaysia	Euphorbiaceae	Aporosa aurea	Aporosa aurea Hook.f.	S
Malaysia	Euphorbiaceae	Aporosa benthamiana	Aporosa benthamiana Hook.f.	S
Malaysia	Euphorbiaceae	Aporosa microstachya	Aporosa microstachya (Tul.) Müll.Arg.	S
Malaysia	Euphorbiaceae	Aporosa miqueliana	Aporosa lucida (Miq.) Airy Shaw	S
Malaysia	Euphorbiaceae	Aporosa nervosa	Aporosa nervosa Hook.f.	S
Malaysia	Euphorbiaceae	Aporosa nigricans	Aporosa nigricans Hook.f.	S
Malaysia	Euphorbiaceae	Aporosa prainiana	Aporosa prainiana King ex Gage	S
Malaysia	Thymelaeaceae	Aquilaria malaccensis	Aquilaria malaccensis Lam.	S
Malaysia	Fabaceae	Archidendron bubalinum	Archidendron bubalinum (Jack) I.C.Nielsen	S
Malaysia	Fabaceae	Archidendron clyperia	Archidendron clypearia (Jack) I.C.Nielsen	S
Malaysia	Moraceae	Artocarpus dadah	Artocarpus dadah Miq.	S
Malaysia	Moraceae	Artocarpus elasticus	Artocarpus elasticus Reinw. ex Blume	S
Malaysia	Moraceae	Artocarpus integer var. silvestris	Artocarpus integer (Thunb.) Merr.	L
Malaysia	Moraceae	Artocarpus kemando	Artocarpus kemando Miq.	S
Malaysia	Moraceae	Artocarpus lanceifoius	Artocarpus lanceifolius Roxb.	L
Malaysia	Moraceae	Artocarpus lanceifolius	Artocarpus lanceifolius Roxb.	L
Malaysia	Moraceae	Artocarpus lowii	Artocarpus lowii	S
Malaysia	Moraceae	Artocarpus maingayi	Artocarpus maingayi King	S
Malaysia	Moraceae	Artocarpus rigidus	Artocarpus rigidus Blume	S
Malaysia	Moraceae	Artocarpus scortechinii	Artocarpus scortechinii King	S
Malaysia	Sapindaceae	Arytera littoralis	Arytera littoralis Blume	S
Malaysia	Chrysobalanaceae	Atuna excelsa	Atuna racemosa subsp. excelsa (Jack) Prance	L
Malaysia	Euphorbiaceae	Baccaurea kunstleri	Baccaurea polyneura Hook.f.	S
Malaysia	Euphorbiaceae	Baccaurea maingayi	Baccaurea maingayi Hook.f.	S
Malaysia	Leguminosae	Baccaurea minor	Baccaurea minor Hook.f.	S
Malaysia	Euphorbiaceae	Baccaurea reticulata	Baccaurea reticulata Hook.f.	S
Malaysia	Euphorbiaceae	Baccaurea sumatrana	Baccaurea sumatrana (Miq.) Müll.Arg.	S
Malaysia	Lecythidaceae	Barringtonia macrostachya	Barringtonia macrostachya (Jack) Kurz	A
Malaysia	Lecythidaceae	Barringtonia pendula	Barringtonia pendula (Griff.) Kurz	A
Malaysia	Lecythidaceae	Barringtonia scortechinii	Barringtonia scortechinii King	A
Malaysia	Lauraceae	Beilschmiedia dictyneura	Beilschmiedia dictyoneura Kosterm.	S
Malaysia	Lauraceae	Beilschmiedia lucidula	Beilschmiedia lucidula (Miq.) Kosterm.	S
Malaysia	Lauraceae	Beilschmiedia madang	Beilschmiedia madang Blume	L
Malaysia	Celastraceae	Bhesa paniculata	Bhesa paniculata Arn.	S
Malaysia	Euphorbiaceae	Blumeodendron subrotundifolium	Blumeodendron kurzii (Hook.f.) J.J.Sm. ex Koord. & Valeton	L
Malaysia	Anacardiaceae	Bouea oppositifolia	Bouea oppositifolia (Roxb.) Adelb.	S
Malaysia	Euphorbiaceae	Bridelia pustulata	Bridelia pustulata Hook.f.	S
Malaysia	Anacardiaceae	Buchanania sessifolia	Buchanania sessilifolia Blume	S
Malaysia	Fabaceae	Callerya atropurpurea	Callerya atropurpurea (Wall.) Schot	A
Malaysia	Verbenaceae	Callicarpa maingayi	Callicarpa maingayi King & Gamble	S
Malaysia	Guttiferae	Calophyllum calophyllum	NA	L
Malaysia	Guttiferae	Calophyllum depressinervosum	Calophyllum depressinervosum M.R.Hend. & Wyatt-Sm.	S
Malaysia	Guttiferae	Calophyllum dioscurii	Calophyllum dioscurii P.F.Stevens	S
Malaysia	Guttiferae	Calophyllum floribundum	Calophyllum tetrapterum Miq.	S
Malaysia	Guttiferae	Calophyllum fraseri	Calophyllum fraseri M.R.Hend. & Wyatt-Sm.	L
Malaysia	Guttiferae	Calophyllum inophyllum	Calophyllum inophyllum L.	A
Malaysia	Guttiferae	Calophyllum macrocarpum	Calophyllum macrocarpum Hook.f.	A
Malaysia	Guttiferae	Calophyllum pulcherrimum	Calophyllum pulcherrimum Wall. ex Choisy	S
Malaysia	Guttiferae	Calophyllum soulattri	Calophyllum soulattri Burm.f.	S
Malaysia	Guttiferae	Calophyllum wallichianum	Calophyllum wallichianum Planch. & Triana	S
Malaysia	Ochnaceae	Campylospermum serratum	Gomphia serrata (Gaertn.) Kanis	S
Malaysia	Burseraceae	Canarium apertum	Canarium apertum H.J.Lam	L
Malaysia	Burseraceae	Canarium littorale	Canarium littorale Blume	L
Malaysia	Burseraceae	Canarium littorale var purpurescens	Canarium littorale Blume	L
Malaysia	Burseraceae	Canarium littoralle	Canarium littorale Blume	L
Malaysia	Burseraceae	Canarium patentinervium	Canarium patentinervium Miq.	L
Malaysia	Burseraceae	Canarium pilosum	Canarium pilosum A.W.Benn.	L
Malaysia	Burseraceae	Canarium pseudosumatranum	Canarium pseudosumatranum Leenh.	L
Malaysia	Rubiaceae	Canthium glabrum	Canthium glabrum Blume	S
Malaysia	Flacourtiaceae	Casearia capitellata	Casearia capitellata Blume	S
Malaysia	Flacourtiaceae	Casearia clarkei var. kunstleri	Casearia clarkei var. kunstleri (King) Ridl.	S
Malaysia	Fabaceae	Cassia javanica	Cassia javanica L.	A
Malaysia	Fagaceae	Castanopsis curtisii	Castanopsis curtisii King	L
Malaysia	Fagaceae	Castanopsis inermis	Castanopsis inermis (Lindl.) Benth. & Hook.f.	S
Malaysia	Fagaceae	Castanopsis lucida	Castanopsis lucida (Nees) Soepadmo	S
Malaysia	Fagaceae	Castanopsis lucidus	Castanopsis lucida (Nees) Soepadmo	S
Malaysia	Fagaceae	Castanopsis megacarpa	Castanopsis megacarpa Gamble	L
Malaysia	Fagaceae	Castanopsis nepheliodes	Castanopsis nephelioides King ex Hook.f.	L
Malaysia	Fagaceae	Castanopsis nephelioides	Castanopsis nephelioides King ex Hook.f.	L
Malaysia	Fagaceae	Castanopsis schefferiana	Castanopsis schefferiana Hance	S
Malaysia	Meliaceae	Chisocheton erythrocarpus	Chisocheton erythrocarpus Hiern	L
Malaysia	Meliaceae	Chisocheton macrophyllus	Chisocheton macrophyllus King	L
Malaysia	Meliaceae	Chisocheton macrophylus	Chisocheton macrophyllus King	L
Malaysia	Meliaceae	Chisocheton patens	Chisocheton patens Blume	S
Malaysia	Meliaceae	Chisocheton tomentosus	Chisocheton tomentosus (Roxb.) Mabb.	L
Malaysia	Lauraceae	Cinnamomum javanicum	Cinnamomum javanicum Blume	S
Malaysia	Lauraceae	Cinnamomum porrectum	Cinnamomum porrectum (Roxb.) Kosterm.	S
Malaysia	Lauraceae	Cinnamomum sintoc	Cinnamomum sintoc Blume	S
Malaysia	Euphorbiaceae	Cleistanthus myrianthus	Cleistanthus oblongifolius (Roxb.) Müll.Arg.	S
Malaysia	Euphorbiaceae	Clochidion glochidion hypoleucum	Glochidion lutescens Blume	S
Malaysia	Sterculiaceae	Commersonia bartramia	Commersonia bartramia (L.) Merr.	A
Malaysia	Guttiferae	Cratoxylum arborescens	Cratoxylum arborescens (Vahl) Blume	S
Malaysia	Guttiferae	Cratoxylum cochinchinense	Cratoxylum cochinchinense (Lour.) Blume	S
Malaysia	Guttiferae	Cratoxylum cochinchinensis	Cratoxylum cochinchinense (Lour.) Blume	S
Malaysia	Guttiferae	Cratoxylum formosum	Cratoxylum formosum (Jacq.) Benth. & Hook.f. ex Dyer	S
Malaysia	Euphorbiaceae	Croton argyratus	Croton argyratus Blume	S
Malaysia	Euphorbiaceae	Croton erythrostachys	Croton erythrostachys Hook.f.	S
Malaysia	Euphorbiaceae	Croton laevifolius	Croton oblongus Burm.f.	S
Malaysia	Euphorbiaceae	Croton laevigatus	Croton laevigatus Vahl	S
Malaysia	Leguminosae	Crudia curtisii	Crudia curtisii Prain	A
Malaysia	Lauraceae	Cryptocarya crytocarya infectoria	Cryptocarya infectoria (Blume) Miq.	S
Malaysia	Lauraceae	Cryptocarya ferrea	Cryptocarya ferrea Blume	S
Malaysia	Lauraceae	Cryptocarya griffithii	Cryptocarya griffithiana Wight	S
Malaysia	Lauraceae	Cryptocarya infectoria	Cryptocarya infectoria (Blume) Miq.	S
Malaysia	Lauraceae	Cryptocarya kurzii	Cryptocarya kurzii Hook.f.	S
Malaysia	Lauraceae	Cryptocarya rugulosa	Cryptocarya rugulosa Hook.f.	S
Malaysia	Ctenolophonaceae	Ctenolophon parvifolius	Ctenolophon parvifolius Oliv.	S
Malaysia	Fabaceae	Cynometra malaccensis	Cynometra malaccensis Meeuwen	A
Malaysia	Burseraceae	Dacryodes costata	Dacryodes costata (A.W.Benn.) H.J.Lam	S
Malaysia	Burseraceae	Dacryodes incurvata	Dacryodes incurvata (Engl.) H.J.Lam	S
Malaysia	Burseraceae	Dacryodes kingii	Dacryodes kingii (Engl.) Kalkman	S
Malaysia	Burseraceae	Dacryodes laxa	Dacryodes laxa (A.W.Benn.) H.J.Lam	L
Malaysia	Burseraceae	Dacryodes macrocarpa	Dacryodes macrocarpa (King) H.J.Lam	S
Malaysia	Burseraceae	Dacryodes puberula	Dacryodes puberula (A.W.Benn.) H.J.Lam	S
Malaysia	Burseraceae	Dacryodes rosrata	Dacryodes rostrata (Blume) H.J.Lam	L
Malaysia	Burseraceae	Dacryodes rostrata	Dacryodes rostrata (Blume) H.J.Lam	L
Malaysia	Burseraceae	Dacryodes rubiginosa	Dacryodes rubiginosa (A.W.Benn.) H.J.Lam	S
Malaysia	Burseraceae	Dacryodes rugosa	Dacryodes rugosa (Blume) H.J.Lam	S
Malaysia	Burseraceae	Dacryodes unknown	NA	L
Malaysia	Lauraceae	Dehaasia longipedicellata	Dehaasia longipedicellata (Ridl.) Kosterm.	L
Malaysia	Urticaceae	Dendrocnide stimulans	Dendrocnide stimulans (L.f.) Chew	S
Malaysia	Fabaceae	Dialium maingayi	Dialium platysepalum Baker	S
Malaysia	Fabaceae	Dialium platysepalum	Dialium platysepalum Baker	S
Malaysia	Dilleniaceae	Dillenia reticulata	Dillenia reticulata King	A
Malaysia	Dilleniaceae	Dillenia sumatrana	Dillenia sumatrana Miq.	A
Malaysia	Ebenaceae	Diospyros adenophora	Diospyros adenophora Bakh.	L
Malaysia	Ebenaceae	Diospyros andamanica	Diospyros andamanica (Kurz) Bakh.	S
Malaysia	Ebenaceae	Diospyros apiculata	Diospyros apiculata Hiern	S
Malaysia	Ebenaceae	Diospyros areolata	Diospyros areolata King & Gamble	L
Malaysia	Ebenaceae	Diospyros buxifolia	Diospyros buxifolia (Blume) Hiern	S
Malaysia	Ebenaceae	Diospyros cauliflora	Diospyros cauliflora Blume	S
Malaysia	Ebenaceae	Diospyros crassipes	Diospyros lateralis Hiern	S
Malaysia	Ebenaceae	Diospyros gigantea	NA	S
Malaysia	Ebenaceae	Diospyros haseltii var brachiata	Diospyros hasseltii Zoll.	S
Malaysia	Ebenaceae	Diospyros ismailii	Diospyros ismailii Ng	L
Malaysia	Ebenaceae	Diospyros lanceifolia	Diospyros lanceifolia Roxb.	S
Malaysia	Ebenaceae	Diospyros latisepala	Diospyros latisepala Ridl.	S
Malaysia	Ebenaceae	Diospyros maingayi	Diospyros maingayi (Hiern) Bakh.	L
Malaysia	Ebenaceae	Diospyros rufa	Diospyros rufa King & Gamble	S
Malaysia	Ebenaceae	Diospyros scortechinii	Diospyros scortechinii King & Gamble	S
Malaysia	Ebenaceae	Diospyros sumatrana	Diospyros sumatrana Miq.	S
Malaysia	Ebenaceae	Diospyros tristis	Diospyros tristis King & Gamble	L
Malaysia	Ebenaceae	Diospyros venosa	Diospyros venosa Wall. ex A.DC.	S
Malaysia	Dipterocarpaceae	Dipterocarpus cornutus	Dipterocarpus cornutus Dyer	A
Malaysia	Dipterocarpaceae	Dipterocarpus costulatus	Dipterocarpus costulatus Slooten	A
Malaysia	Dipterocarpaceae	Dipterocarpus crinitus	Dipterocarpus crinitus Dyer	A
Malaysia	Dipterocarpaceae	Dipterocarpus dipterecarpuc crinitus	Dipterocarpus crinitus Dyer	A
Malaysia	Dipterocarpaceae	Dipterocarpus grandiflorus	Dipterocarpus grandiflorus (Blanco) Blanco	A
Malaysia	Dipterocarpaceae	Dipterocarpus sublamellatus	Dipterocarpus sublamellatus Foxw.	A
Malaysia	Dracaenaceae	Dracaena brachytachys	Dracaena brachystachys Hook.f.	S
Malaysia	Anacardiaceae	Dracontomelon dao	Dracontomelon dao (Blanco) Merr. & Rolfe	S
Malaysia	Anacardiaceae	Dracontomelon drancontomelon dao	Dracontomelon dao (Blanco) Merr. & Rolfe	S
Malaysia	Euphorbiaceae	Drypetes laevis	Drypetes laevis (Miq.) Pax & K.Hoffm.	S
Malaysia	Euphorbiaceae	Drypetes longifolium	Drypetes longifolia (Blume) Pax & K.Hoffm.	S
Malaysia	Euphorbiaceae	Drypetes megacarpa	Drypetes grandifolia (C.B.Rob.) Pax & K.Hoffm.	S
Malaysia	Euphorbiaceae	Drypetes polyneura	Drypetes polyneura Airy Shaw	S
Malaysia	Flacourtiaceae	Drypetes viridis	Drypetes viridis Airy Shaw	S
Malaysia	Lythraceae	Duabanga grandiflora	Duabanga grandiflora (DC.) Walp.	A
Malaysia	Bombacaceae	Durio griffithii	Durio griffithii (Mast.) Bakh.	L
Malaysia	Bombacaceae	Durio lowiana	Durio lowianus Scort. ex King	L
Malaysia	Bombacaceae	Durio lowianus	Durio lowianus Scort. ex King	L
Malaysia	Bombacaceae	Durio singaporensis	Durio singaporensis Ridl.	L
Malaysia	Apocynaceae	Dyera costulata	Dyera costulata (Miq.) Hook.f.	A
Malaysia	Meliaceae	Dysoxylum alliaceum	Dysoxylum alliaceum (Blume) Blume	L
Malaysia	Meliaceae	Dysoxylum excelsum	Dysoxylum excelsum Blume	L
Malaysia	Meliaceae	Dysoxylum flavescens	Dysoxylum flavescens Hiern	L
Malaysia	Elaeocarpaceae	Elaeocarpus ferrugenius	Elaeocarpus ferrugineus (Jacq.) Steud.	S
Malaysia	Elaeocarpaceae	Elaeocarpus ferruginea	Elaeocarpus ferrugineus (Jacq.) Steud.	S
Malaysia	Elaeocarpaceae	Elaeocarpus mastersii	Elaeocarpus mastersii King	S
Malaysia	Elaeocarpaceae	Elaeocarpus pendunculatus	Elaeocarpus pedunculatus Wall. ex Mast.	S
Malaysia	Elaeocarpaceae	Elaeocarpus petiolatus	Elaeocarpus petiolatus (Jacq.) Wall.	S
Malaysia	Elaeocarpaceae	Elaeocarpus stipularis	Elaeocarpus stipularis Blume	L
Malaysia	Elaeocarpaceae	Elaeocarpus symingtonii	Elaeocarpus symingtonii Ng	S
Malaysia	Euphorbiaceae	Elateriospermum tapos	Elateriospermum tapos Blume	A
Malaysia	Lauraceae	Endiandra kingiana	Endiandra kingiana Gamble	L
Malaysia	Lauraceae	Endiandra praeclara	Endiandra praeclara Gamble	L
Malaysia	Lauraceae	Endiandra wrayi	Endiandra wrayi Gamble	L
Malaysia	Euphorbiaceae	Endospermum diadenum	Endospermum diadenum (Miq.) Airy Shaw	S
Malaysia	Annonaceae	Enicosanthum fuscum	Enicosanthum fuscum (King) Airy Shaw	S
Malaysia	Theaceae	Eurya acuminata	Eurya acuminata DC.	S
Malaysia	Loganiaceae	Fagraea gigantea	Fagraea gigantea Ridl.	S
Malaysia	Loganiaceae	Fagraea racemosa	Fagraea racemosa Jack	S
Malaysia	Moraceae	Ficus fulva	Ficus fulva Reinw. ex Blume	S
Malaysia	Moraceae	Ficus glandulifera	Ficus glandulifera (Wall. ex Miq.) King	S
Malaysia	Moraceae	Ficus oligodon	Ficus auriculata Lour.	S
Malaysia	Moraceae	Ficus variegata	Ficus variegata Blume	S
Malaysia	Flacourtiaceae	Flacourtia flacourtiam rukam	Flacourtia rukam Zoll. & Moritzi	S
Malaysia	Flacourtiaceae	Flacourtia rukam	Flacourtia rukam Zoll. & Moritzi	S
Malaysia	Loganiaceae	Fragraea gigantea	Fagraea gigantea Ridl.	S
Malaysia	Flacourtiaceae	Galearia maingayi	Galearia maingayi Hook.f.	S
Malaysia	Guttiferae	Garcinia eugenifolia	Garcinia brevirostris Scheff.	S
Malaysia	Guttiferae	Garcinia forbesii	Garcinia forbesii King	L
Malaysia	Guttiferae	Garcinia malaccensis	Garcinia malaccensis Hook.f. ex T.Anderson	S
Malaysia	Guttiferae	Garcinia nervosa	Garcinia nervosa Miq.	S
Malaysia	Guttiferae	Garcinia parvifolia	Garcinia parvifolia (Miq.) Miq.	S
Malaysia	Guttiferae	Garcinia pyrifera	Garcinia pyrifera Ridl.	L
Malaysia	Guttiferae	Garcinia rostrata	Garcinia rostrata (Hassk.) Miq.	L
Malaysia	Sapotaceae	Gardenia tubifera	Gardenia tubifera Wall. ex Roxb.	S
Malaysia	Ulmaceae	Gironniera gironneira nervosa	Gironniera nervosa Planch.	S
Malaysia	Ulmaceae	Gironniera gironneira subaequalis	Gironniera subaequalis Planch.	S
Malaysia	Ulmaceae	Gironniera subaequalis	Gironniera subaequalis Planch.	S
Malaysia	Euphorbiaceae	Glochidion glomeratum	Glochidion glomerulatum (Miq.) Boerl.	S
Malaysia	Euphorbiaceae	Glochidion hypoleucum	Glochidion lutescens Blume	S
Malaysia	Euphorbiaceae	Glochidion superbum	Glochidion superbum Baill. ex Müll.Arg.	S
Malaysia	Euphorbiaceae	Glochidion wallichianum	Glochidion wallichianum Müll.Arg.	S
Malaysia	Anacardiaceae	Gluta aptera	Gluta aptera (King) Ding Hou	A
Malaysia	Anacardiaceae	Gluta malayana	Gluta malayana (Corner) Ding Hou	A
Malaysia	Anacardiaceae	Gluta wallichii	Gluta wallichii (Hook.f.) Ding Hou	A
Malaysia	Thymelaeaceae	Gonystylus maingayi	Gonystylus maingayi Hook.f.	L
Malaysia	Theaceae	Gordonia penangensis	Gordonia penangensis Ridl.	A
Malaysia	Theaceae	Gordonia penangiana	Gordonia penangensis Ridl.	A
Malaysia	Myristicaceae	Gymnacranthera farquhariana var. eugenifolia	Gymnacranthera farquhariana var. eugeniifolia (A.DC.) R.T.A.Schouten	L
Malaysia	Myristicaceae	Gymnacranthera farquhariana var. eugeniifolia	Gymnacranthera farquhariana var. eugeniifolia (A.DC.) R.T.A.Schouten	L
Malaysia	Myristicaceae	Gymnacranthera forbesii	Gymnacranthera forbesii (King) Warb.	L
Malaysia	Myristicaceae	Gymnacranthera gymnaccranthera farquhariana	Gymnacranthera farquhariana var. eugeniifolia (A.DC.) R.T.A.Schouten	L
Malaysia	Rhizophoraceae	Gynotroches axillaris	Gynotroches axillaris Blume	S
Malaysia	Proteaceae	Helicia petiolaris	Helicia petiolaris Benn.	L
Malaysia	Proteaceae	Heliciopsis ruficola	Heliciopsis rufidula Sleumer	L
Malaysia	Proteaceae	Heliciopsis ruficula	Heliciopsis rufidula Sleumer	L
Malaysia	Sterculiaceae	Heritiera elata	Heritiera elata Ridl.	A
Malaysia	Sterculiaceae	Heritiera javanica	Heritiera javanica (Blume) Kosterm.	A
Malaysia	Sterculiaceae	Heritiera simplicifolia	Heritiera simplicifolia (Mast.) Kosterm.	A
Malaysia	Malvaceae	Hibiscus macrophyllus	Hibiscus macrophyllus Roxb. ex Hornem.	A
Malaysia	Flacourtiaceae	Homalium dictyoneurum	Homalium dictyoneurum Warb.	A
Malaysia	Flacourtiaceae	Homalium grandiflorum	Homalium grandiflorum Benth.	A
Malaysia	Flacourtiaceae	Homalium longifolium	Homalium longifolium Benth.	A
Malaysia	Dipterocarpaceae	Hopea beccariana	Hopea beccariana Burck	A
Malaysia	Dipterocarpaceae	Hopea dryobalanoides	Hopea dryobalanoides Miq.	A
Malaysia	Dipterocarpaceae	Hopea mengarawan	Hopea mengarawan Miq.	A
Malaysia	Dipterocarpaceae	Hopea nervosa	Hopea nervosa King	A
Malaysia	Dipterocarpaceae	Hopea sangal	Hopea sangal Korth.	A
Malaysia	Myristicaceae	Horsfieldia fulva	Horsfieldia crassifolia (Hook.f. & Thomson) Warb.	S
Malaysia	Myristicaceae	Horsfieldia horsefieldia polysphelura var. sumatrana	Horsfieldia polyspherula (Hook.f. ex King) J.Sinclair	L
Malaysia	Myristicaceae	Horsfieldia polyspherula	Horsfieldia polyspherula (Hook.f. ex King) J.Sinclair	L
Malaysia	Myristicaceae	Horsfieldia sucosa	Horsfieldia sucosa Warb.	L
Malaysia	Myristicaceae	Horsfieldia superba	Horsfieldia superba Warb.	L
Malaysia	Apocynaceae	Hunteria zeylanica	Hunteria zeylanica (Retz.) Gardner ex Thwaites	S
Malaysia	Flacourtiaceae	Hydnocarpus castanea	Hydnocarpus castanea Hook.f. & Thomson	A
Malaysia	Flacourtiaceae	Hydnocarpus filipes	Hydnocarpus filipes Symington & Sleumer	A
Malaysia	Flacourtiaceae	Hydnocarpus kunstleri	Hydnocarpus kunstleri (King) Warb.	A
Malaysia	Flacourtiaceae	Hydnocarpus woodii	Hydnocarpus woodii Merr.	A
Malaysia	Flacourtiaceae	Hynocarpus castanea	Hydnocarpus castanea Hook.f. & Thomson	A
Malaysia	Flacourtiaceae	Hynocarpus kunstleri	Hydnocarpus kunstleri (King) Warb.	A
Malaysia	Fabaceae	Intsia palembanica	Intsia palembanica Miq.	L
Malaysia	Irvingiaceae	Irvingia malayana	Irvingia malayana Oliv. ex A.W.Benn.	L
Malaysia	Ixonanthaceae	Ixonanthes icosandra	Ixonanthes icosandra Jack	S
Malaysia	Apocynaceae	Kibatalia maingayi	Kibatalia maingayi (Hook.f.) Woodson	A
Malaysia	Annonaceae	Kingstonia nervosa	Dendrokingstonia nervosa (Hook.f. & Thomson) Rauschert	L
Malaysia	Myristicaceae	Knema conferta	Knema conferta (King) Warb.	L
Malaysia	Myristicaceae	Knema curtisii	Knema curtisii Warb.	L
Malaysia	Myristicaceae	Knema furfuracea	Knema furfuracea (Hook. f. & Thomson) Warb.	L
Malaysia	Myristicaceae	Knema furfuraceae	Knema furfuracea (Hook. f. & Thomson) Warb.	L
Malaysia	Myristicaceae	Knema hookeriana	Knema hookeriana Warb.	L
Malaysia	Myristicaceae	Knema intermedia	Knema intermedia Warb.	S
Malaysia	Myristicaceae	Knema kunstleri	Knema kunstleri Warb.	L
Malaysia	Myristicaceae	Knema kuntsleri	Knema kunstleri Warb.	L
Malaysia	Myristicaceae	Knema patentinervia	Knema patentinervia (J.Sinclair) W.J.de Wilde	S
Malaysia	Myristicaceae	Knema pseudolaurina	Knema pseudolaurina W.J.de Wilde	L
Malaysia	Myristicaceae	Knema scortechinii	Knema scortechinii (King) J.Sinclair	S
Malaysia	Myristicaceae	Knema stenophylla	Knema stenophylla (Warb.) J.Sinclair	S
Malaysia	Myristicaceae	Knema tomentosa	Knema tomentella Warb.	S
Malaysia	Euphorbiaceae	Koilodepas koiladepas longipes	Koilodepas longifolium Hook.f.	A
Malaysia	Euphorbiaceae	Koilodepas longifolium	Koilodepas longifolium Hook.f.	A
Malaysia	Chrysobalanaceae	Kokoona reflexa	Kokoona reflexa (M.A.Lawson) Ding Hou	A
Malaysia	Fabaceae	Koompassia malaccensis	Koompassia malaccensis Benth.	A
Malaysia	Meliaceae	Lansium domesticum	Lansium parasiticum (Osbeck) K.C.Sahni & Bennet	L
Malaysia	Chrysobalanaceae	Licania splendens	Licania splendens (Korth.) Prance	S
Malaysia	Fagaceae	Lithocarpus conocarpus	Lithocarpus conocarpus (Oudem.) Rehder	L
Malaysia	Fagaceae	Lithocarpus curtisii	Lithocarpus curtisii (King ex Hook.f.) A.Camus	L
Malaysia	Fagaceae	Lithocarpus cyclophorus	Lithocarpus cyclophorus (Endl.) A.Camus	L
Malaysia	Fagaceae	Lithocarpus cylophorus	Lithocarpus cyclophorus (Endl.) A.Camus	L
Malaysia	Fagaceae	Lithocarpus encleisacarpus	Lithocarpus encleisocarpus (Korth.) A.Camus	L
Malaysia	Fagaceae	Lithocarpus ewyckii	Lithocarpus ewyckii (Korth.) Rehder	L
Malaysia	Fagaceae	Lithocarpus lucidus	Lithocarpus lucidus (Roxb.) Rehder	L
Malaysia	Fagaceae	Lithocarpus rassa	Lithocarpus rassa (Miq.) Rehder	S
Malaysia	Fagaceae	Lithocarpus sundaicus	Lithocarpus sundaicus (Blume) Rehder	S
Malaysia	Fagaceae	Lithocarpus wallichianus	Lithocarpus wallichianus (Lindl. ex Hance) Rehder	S
Malaysia	Fagaceae	Lithocarpus wrayi	Lithocarpus wrayi (King) A.Camus	L
Malaysia	Lauraceae	Litsea castanea	Litsea castanea Hook.f.	S
Malaysia	Lauraceae	Litsea costalis	Litsea costalis (Nees) Kosterm.	S
Malaysia	Lauraceae	Litsea curtisii	Litsea curtisii Gamble	S
Malaysia	Lauraceae	Litsea machilifolia	Litsea machilifolia Gamble	S
Malaysia	Lauraceae	Litsea nudilaris	Litsea costalis (Nees) Kosterm.	S
Malaysia	Lauraceae	Litsea resinosa	Litsea resinosa Blume	S
Malaysia	Lauraceae	Litsea wrayi	Litsea wrayi Gamble	S
Malaysia	Euphorbiaceae	Macaranga gigantea	Macaranga gigantea (Rchb.f. & Zoll.) Müll.Arg.	S
Malaysia	Euphorbiaceae	Macaranga heynei	Macaranga heynei I.M.Johnst.	S
Malaysia	Euphorbiaceae	Macaranga hypoleuca	Macaranga hypoleuca (Rchb.f. & Zoll.) Müll.Arg.	S
Malaysia	Euphorbiaceae	Macaranga tanarius	Macaranga tanarius (L.) Müll.Arg.	S
Malaysia	Rutaceae	Maclurodendron porteri	Maclurodendron porteri (Hook. f.) T.G. Hartley	S
Malaysia	Araliaceae	Macropanax maingayi	Macropanax maingayi (C.B.Clarke) Philipson	S
Malaysia	Sapotaceae	Madhuca laurifolia	Madhuca laurifolia (King & Gamble) H.J.Lam	S
Malaysia	Sapotaceae	Madhuca unknown	NA	S
Malaysia	Magnoliaceae	Magnolia elegans	Magnolia elegans (Blume) H.Keng	S
Malaysia	Anacardiaceae	Malanochyla fulvinervis	Melanochyla fulvinervia (Blume) Ding Hou	S
Malaysia	Euphorbiaceae	Mallotus barbatus	Mallotus barbatus Müll.Arg.	S
Malaysia	Euphorbiaceae	Mallotus griffithianus	Hancea griffithiana (Müll.Arg.) S.E.C.Sierra, Kulju & Welzen	S
Malaysia	Euphorbiaceae	Mallotus kingii	Hancea kingii (Hook.f.) S.E.C.Sierra, Kulju & Welzen	S
Malaysia	Euphorbiaceae	Mallotus macrostachyus	Mallotus macrostachyus (Miq.) Müll.Arg.	S
Malaysia	Euphorbiaceae	Mallotus mallatus subpultatus	Hancea subpeltata (Blume) M.Aparicio ex S.E.C.Sierra, Kulju & Welzen	S
Malaysia	Euphorbiaceae	Mallotus paniculatus	Mallotus paniculatus (Lam.) Müll.Arg.	S
Malaysia	Euphorbiaceae	Mallotus peltatus	Mallotus peltatus (Geiseler) Müll.Arg.	S
Malaysia	Euphorbiaceae	Mallotus penangensis	Hancea penangensis (Müll.Arg.) S.E.C.Sierra, Kulju & Welzen	S
Malaysia	Euphorbiaceae	Mallotus penengensis	Hancea penangensis (Müll.Arg.) S.E.C.Sierra, Kulju & Welzen	S
Malaysia	Euphorbiaceae	Mallotus subpeltatus	Hancea subpeltata (Blume) M.Aparicio ex S.E.C.Sierra, Kulju & Welzen	S
Malaysia	Anacardiaceae	Mangifera gracilipes	Mangifera gracilipes Hook.f.	L
Malaysia	Anacardiaceae	Mangifera indica	Mangifera indica L.	L
Malaysia	Anacardiaceae	Mangifera lagenifera	Mangifera lagenifera Griff.	L
Malaysia	Anacardiaceae	Mangifera lanegifera	Mangifera lagenifera Griff.	L
Malaysia	Anacardiaceae	Mangifera quadrifida	Mangifera quadrifida Jack	L
Malaysia	Anacardiaceae	Mangifera quadrifida var. longipetiolata	Mangifera quadrifida Jack	L
Malaysia	Cornaceae	Mastixia pentandra ssp. scortechinii	Mastixia pentandra subsp. scortechinii (King) K.M.Matthew	L
Malaysia	Annonaceae	Meiogyne monosperma	Meiogyne monosperma (Hook.f. & Thomson) Heusden	S
Malaysia	Anacardiaceae	Melanochyla angustifolia	Melanochyla angustifolia Hook.f.	S
Malaysia	Anacardiaceae	Melanochyla auriculata	Melanochyla auriculata Hook.f.	L
Malaysia	Anacardiaceae	Melanochyla fulvinervis	Melanochyla fulvinervia (Blume) Ding Hou	S
Malaysia	Anacardiaceae	Melanochyla species 1	NA	S
Malaysia	Rutaceae	Melicope glabra	Melicope glabra (Blume) T.G. Hartley	S
Malaysia	Rutaceae	Melicope lunu-ankenda	Melicope lunu-ankenda (Gaertn.) T.G. Hartley	S
Malaysia	Melastomataceae	Memecylon cantleyi	Memecylon cantleyi Ridl.	S
Malaysia	Melastomataceae	Memecylon minutiflorum	Memecylon minutiflorum Miq.	S
Malaysia	Melastomataceae	Memecylon oleifolium	Memecylon oleifolium Blume	S
Malaysia	Melastomataceae	Memecylon unknown	NA	S
Malaysia	Guttiferae	Mesua corneri	NA	L
Malaysia	Guttiferae	Mesua ferrea	Mesua ferrea L.	L
Malaysia	Guttiferae	Mesua grandis	Mesua grandis (King) Kosterm.	L
Malaysia	Guttiferae	Mesua kunstleri	Mesua kunstleri (King) Kosterm.	L
Malaysia	Guttiferae	Mesua kuntsleri	Mesua kunstleri (King) Kosterm.	L
Malaysia	Guttiferae	Mesua lepidota	Mesua lepidota T.Anderson	S
Malaysia	Guttiferae	Mesua racemosa	Mesua racemosa (Planch.) Kosterm.	L
Malaysia	Guttiferae	Mesua wrayi	Mesua wrayi (King) Kosterm.	L
Malaysia	Tiliaceae	Microcos fibrocarpa	Microcos fibrocarpa (Mast.) Burret	S
Malaysia	Tiliaceae	Microcos latifolia	Microcos latifolia Burret	S
Malaysia	Tiliaceae	Microcos laurifolia	Microcos laurifolia (Hook.f. ex Mast.) Burret	S
Malaysia	Pandaceae	Microsdesmis caseariifolia	Microdesmis caseariifolia Planch. ex Hook.	S
Malaysia	Leguminosae	Millettia artopurpurea	Callerya atropurpurea (Wall.) Schot	A
Malaysia	Annonaceae	Monocarpia marginalis	Cyathocalyx maingayi Hook.f. & Thomson	L
Malaysia	Myristicaceae	Myristica cinammomea	Myristica cinnamomea King	L
Malaysia	Myristicaceae	Myristica cinnamomea	Myristica cinnamomea King	L
Malaysia	Myristicaceae	Myristica elliptica	Myristica elliptica Wall.	L
Malaysia	Myristicaceae	Myristica gigantea	Myristica gigantea King	L
Malaysia	Myristicaceae	Myristica maingayi	Myristica maingayi Hook.f.	L
Malaysia	Rubiaceae	Nauclea officinalis	Nauclea officinalis (Pierre ex Pit.) Merr. & Chun	S
Malaysia	Rubiaceae	Nauclea subdita	Nauclea subdita (Korth.) Steud.	S
Malaysia	Bombacaceae	Neesia synandra	Neesia synandra Mast.	A
Malaysia	Dipterocarpaceae	Neobalanocarpus hemii	Neobalanocarpus heimii (King) P.S. Ashton	L
Malaysia	Dipterocarpaceae	Neobalanocarpus neobalanacarpus heimii	Neobalanocarpus heimii (King) P.S. Ashton	L
Malaysia	Rubiaceae	Neolamarckia cadamba	Neolamarckia cadamba (Roxb.) Bosser	A
Malaysia	Rubiaceae	Neonauclea ochreinauclea maingayi	NA	S
Malaysia	Rubiaceae	Neonauclea sp. 1	NA	S
Malaysia	Euphorbiaceae	Neoscortechinia kingii	Neoscortechinia kingii (Hook.f.) Pax & K.Hoffm.	A
Malaysia	Sapindaceae	Nephelium costatum	Nephelium costatum Hiern	S
Malaysia	Sapindaceae	Nephelium cuspidatum	Nephelium cuspidatum Blume	S
Malaysia	Sapindaceae	Nephelium cuspidatum var. ophoides	Nephelium cuspidatum Blume	S
Malaysia	Sapindaceae	Nephelium eriopetalum	Nephelium eriopetalum Miq.	S
Malaysia	Sapindaceae	Nephelium maingayi	Nephelium mangayi Hiern	S
Malaysia	Sapindaceae	Nephelium ophoides	Nephelium ophiodes Radlk.	S
Malaysia	Loganiaceae	Norrisia maior	Norrisia malaccensis Gardner	A
Malaysia	Loganiaceae	Norrisia malaccensis	Norrisia malaccensis Gardner	A
Malaysia	Lauraceae	Nothaphoebe umbelliflora	Nothaphoebe umbelliflora (Blume) Blume	L
Malaysia	Olacaceae	Ochanostachys amentacea	Ochanostachys amentacea Mast.	L
Malaysia	Palmae	Oncosperma horridum	Oncosperma horridum (Griff.) Scheff.	S
Malaysia	Fabaceae	Ormosia venosa	Ormosia venosa Baker	S
Malaysia	Annonaceae	Orophea enterocarpa	Orophea enterocarpa Maingay ex Hook.f. & Thomson	A
Malaysia	Sapotaceae	Palaquium hispidum	Palaquium hispidum H.J.Lam	S
Malaysia	Sapotaceae	Palaquium maingayi	Palaquium maingayi (C.B.Clarke) Engl.	L
Malaysia	Sapotaceae	Palaquium obovatum	Palaquium obovatum (Griff.) Engl.	L
Malaysia	Sapotaceae	Palaquium rostratum	Palaquium rostratum (Miq.) Burck	S
Malaysia	Sapotaceae	Palaquium stellatum	Palaquium stellatum King & Gamble	S
Malaysia	Euphorbiaceae	Paracroton pendulus	Paracroton pendulus (Hassk.) Miq.	A
Malaysia	Sapindaceae	Paranephelium xestophyllum	Paranephelium xestophyllum Miq.	L
Malaysia	Dipterocarpaceae	Parashorea densiflora	Parashorea densiflora Slooten & Symington	A
Malaysia	Dipterocarpaceae	Parashorea stellata	Shorea stellata (Kurz) Dyer	A
Malaysia	Chrysobalanaceae	Parinari oblongifolia	Parinari oblongifolia Hook.f.	L
Malaysia	Anacardiaceae	Parishia insignis	Parishia insignis Hook.f.	A
Malaysia	Fabaceae	Parkia speciosa	Parkia speciosa Hassk.	L
Malaysia	Passifloraceae	Paropsia vareciformis	Paropsia varecifomis (Griff.) Mast.	S
Malaysia	Sapotaceae	Payena lucida	Payena lucida A.DC.	L
Malaysia	Sapotaceae	Payena Lucida payena lucida	Payena lucida A.DC.	L
Malaysia	Rhizophoraceae	Pellacalyx saccardianus	Pellacalyx saccardianus Scort.	S
Malaysia	Tiliaceae	Pentace strychnoidea	Pentace strychnoidea King	A
Malaysia	Anacardiaceae	Pentaspadon motleyi	Pentaspadon motleyi Hook.f.	L
Malaysia	Lauraceae	Persea declinata	Persea declinata (Blume) Kosterm.	S
Malaysia	Rubiaceae	Pertusadina eurhyncha	Pertusadina eurhyncha (Miq.) Ridsdale	A
Malaysia	Euphorbiaceae	Pimelodendron griffithianum	Pimelodendron griffithianum (Müll.Arg.) Benth. ex Hook.f.	S
Malaysia	Annonaceae	Platymitra macrocarpa	Platymitra macrocarpa Boerl.	S
Malaysia	Annonaceae	Platymitra microcarpa	Platymitra macrocarpa Boerl.	S
Malaysia	Annonaceae	Polyalthia clavigera	Polyalthia anomala Becc.	S
Malaysia	Annonaceae	Polyalthia hypoleuca	Maasia hypoleuca (Hook.f. & Thomson) Mols, Kessler & Rogstad	S
Malaysia	Annonaceae	Polyalthia jenkensii	Polyalthia jenkinsii (Hook.f. & Thomson) Hook.f. & Thomson	S
Malaysia	Annonaceae	Polyalthia jenkisii	Polyalthia jenkinsii (Hook.f. & Thomson) Hook.f. & Thomson	S
Malaysia	Annonaceae	Polyalthia obliqua	Polyalthia obliqua Hook.f. & Thomson	S
Malaysia	Annonaceae	Polyalthia polyalthia	NA	S
Malaysia	Annonaceae	Polyalthia rumphii	Polyalthia rumphii (Blume ex Hensch.) Merr.	S
Malaysia	Annonaceae	Polyalthia schlerophylla	Polyalthia sclerophylla Hook.f. & Thomson	L
Malaysia	Annonaceae	Polyalthia sclerophylla	Polyalthia sclerophylla Hook.f. & Thomson	L
Malaysia	Annonaceae	Polyalthia sumatrana	Maasia sumatrana (Miq.) Mols, Kessler & Rogstad	S
Malaysia	Sapindaceae	Pometia pinnata	Allophylus cobbe (L.) Raeusch.	S
Malaysia	Annonaceae	Popowia tomentosa	Popowia tomentosa Maingay ex Hook.f. & Thomson	S
Malaysia	Rubiaceae	Porterandia anisophylla	Porterandia anisophylla (Jack ex Roxb.) Ridl.	S
Malaysia	Sapotaceae	Pouteria malaccensis	Pouteria malaccensis (C.B.Clarke) Baehni	L
Malaysia	Moraceae	Prainea limpato	Prainea limpato (Miq.) Beumee ex K.Heyne	S
Malaysia	Rubiaceae	Prismatomeris glabra	Prismatomeris glabra (Korth.) Valeton	S
Malaysia	Rosaceae	Prunus grisea	Prunus grisea (Blume ex Müll.Berol.) Kalkman	S
Malaysia	Annonaceae	Pseuduvaria macrophylla	Pseuduvaria macrophylla (Oliv.) Merr.	S
Malaysia	Rubiaceae	Psydrax species 10	NA	S
Malaysia	Melastomataceae	Pternandra coerulescens	Pternandra caerulescens Jack	S
Malaysia	Melastomataceae	Pternandra echinata	Pternandra echinata Wall.	S
Malaysia	Sterculiaceae	Pterospermum acerifolium	Pterospermum acerifolium (L.) Willd.	A
Malaysia	Sterculiaceae	Pterospermum diversifolium	Pterospermum diversifolium Blume	A
Malaysia	Sterculiaceae	Pterospermum javanicum	Pterocymbium javanicum R.Br.	A
Malaysia	Euphorbiaceae	Ptychopyxis costata	Ptychopyxis costata Miq.	S
Malaysia	Theaceae	Pyrenaria acuminata	Pyrenaria acuminata Planch. ex Choisy	A
Malaysia	Fagaceae	Querqus gemelliflora	Quercus gemelliflora Blume	L
Malaysia	Fagaceae	Querqus quercus argentata	Quercus argentata Korth.	L
Malaysia	Fagaceae	Querqus quercus gemelliflora	Quercus gemelliflora Blume	L
Malaysia	Bignoniaceae	Radermachera glandulosa	Radermachera glandulosa (Blume) Miq.	A
Malaysia	Myrtaceae	Rhodamnia cinerea	Rhodamnia cinerea Jack	S
Malaysia	Myrtaceae	Rhodmnia cinerea	Rhodamnia cinerea Jack	S
Malaysia	Flacourtiaceae	Ryparosa falcifera	NA	S
Malaysia	Flacourtiaceae	Ryparosa kunstleri	Ryparosa kunstleri King	S
Malaysia	Flacourtiaceae	Ryparosa wallichianum	Ryparosa wallichii Ridl.	S
Malaysia	Meliaceae	Sandoricum koetjape	Sandoricum koetjape (Burm.f.) Merr.	L
Malaysia	Burseraceae	Santiria apiculata	Santiria apiculata A.W.Benn.	S
Malaysia	Burseraceae	Santiria conferta	Santiria conferta A.W.Benn.	S
Malaysia	Burseraceae	Santiria laevigata	Santiria laevigata Blume	S
Malaysia	Burseraceae	Santiria oblongifolia	Santiria oblongifolia Blume	S
Malaysia	Burseraceae	Santiria rubiginosa	Santiria rubiginosa Blume	S
Malaysia	Burseraceae	Santiria santitiria tomentosa	Santiria tomentosa Blume	S
Malaysia	Burseraceae	Santiria tomentosa	Santiria tomentosa Blume	S
Malaysia	Euphorbiaceae	Sapium baccatum	Balakata baccata (Roxb.) Esser	S
Malaysia	Fabaceae	Saraca cauliflora	Saraca declinata Miq.	A
Malaysia	Fabaceae	Saraca declinata	Saraca declinata Miq.	A
Malaysia	Oxalidaceae	Sarcotheca monophylla	Sarcotheca monophylla Hallier f.	S
Malaysia	Actinidiaceae	Saurauia pentapetala	Saurauia pentapetala (Jack) Hoogland	S
Malaysia	Sterculiaceae	Scaphium linearicum	Scaphium linearicarpum (Mast.) Pierre	A
Malaysia	Sterculiaceae	Scaphium macropodum	Scaphium macropodum (Miq.) Beumée ex K.Heyne	A
Malaysia	Tiliaceae	Schoutenia accrescens	Schoutenia accrescens (Mast.) Merr.	A
Malaysia	Santalaceae	Scleropyrum pentandrum	Scleropyrum pentandrum (Dennst.) Mabb.	S
Malaysia	Flacourtiaceae	Scolopia spinosa	Scolopia spinosa Warb.	S
Malaysia	Anacardiaceae	Semecarpus curtisii	Semecarpus curtisii King	S
Malaysia	Dipterocarpaceae	Shorea acuminata	Shorea acuminata Dyer	A
Malaysia	Dipterocarpaceae	Shorea bracteolata	Shorea bracteolata Dyer	A
Malaysia	Dipterocarpaceae	Shorea curtisii	Shorea curtisii Dyer ex King	A
Malaysia	Dipterocarpaceae	Shorea faguetiana	Shorea faguetiana F.Heim	A
Malaysia	Dipterocarpaceae	Shorea guiso	Shorea guiso Blume	A
Malaysia	Dipterocarpaceae	Shorea lepidota	Shorea lepidota Blume	A
Malaysia	Dipterocarpaceae	Shorea leprosula	Shorea leprosula Miq.	A
Malaysia	Dipterocarpaceae	Shorea longisperma	Shorea longisperma Roxb.	A
Malaysia	Dipterocarpaceae	Shorea macroptera	Shorea macroptera Dyer	A
Malaysia	Dipterocarpaceae	Shorea maxwelliana	Shorea maxwelliana King	A
Malaysia	Dipterocarpaceae	Shorea multiflora	Shorea multiflora (Burck) Symington	A
Malaysia	Dipterocarpaceae	Shorea ochrophloia	Shorea ochrophloia Symington	A
Malaysia	Dipterocarpaceae	Shorea ovalis	Shorea ovalis Blume	A
Malaysia	Dipterocarpaceae	Shorea ovalis ssp. sericea	Shorea ovalis Blume	A
Malaysia	Dipterocarpaceae	Shorea parviflora	Shorea parvifolia Dyer	A
Malaysia	Dipterocarpaceae	Shorea parvifolia	Shorea parvifolia Dyer	A
Malaysia	Dipterocarpaceae	Shorea pauciflora	Shorea pauciflora King	A
Malaysia	Fabaceae	Sindora coreacea	Sindora coriacea (Baker) Prain	L
Malaysia	Leguminosae	Sindora coriacea	Sindora coriacea (Baker) Prain	L
Malaysia	Fabaceae	Sindora echinocalyx	Sindora echinocalyx Prain	L
Malaysia	Fabaceae	Sindora wallichii	Sindora wallichii Benth.	L
Malaysia	Elaeocarpaceae	Sloanea javanica	Sloanea javanica Ridl.	L
Malaysia	Annonaceae	Stelechocarpus cauliflorus	Stelechocarpus cauliflorus (Scheff.) J.Sinclair	L
Malaysia	Sterculiaceae	Sterculia cuspidata	Sterculia cuspidata R.Br.	S
Malaysia	Sterculiaceae	Sterculia macrophylla	Sterculia macrophylla Vent.	S
Malaysia	Sterculiaceae	Sterculia parviflora	Sterculia parvifolia Wall.	S
Malaysia	Sterculiaceae	Sterculia parvifolia	Sterculia parvifolia Wall.	S
Malaysia	Sterculiaceae	Sterculia rubiginosa	Sterculia rubiginosa Zoll. ex Miq.	S
Malaysia	Sterculiaceae	Sterculia rubiginosa var. setistipula	Sterculia rubiginosa Zoll. ex Miq.	S
Malaysia	Moraceae	Streblus elongatus	Streblus elongatus (Miq.) Corner	S
Malaysia	Olacaceae	Strombosia javanica	Strombosia javanica Thwaites	S
Malaysia	Styracaceae	Styrax benzoin	Styrax benzoin Dryand.	S
Malaysia	Anacardiaceae	Swintonia schwenkii	Swintonia schwenckei Teijsm. & Binn.	A
Malaysia	Anacardiaceae	Swintonia spicifera	Swintonia spicifera Hook.f.	A
Malaysia	Symplocaceae	Symplocoa symplococ glomerata	Symplocos glomerata King ex C.B. Clarke	S
Malaysia	Symplocaceae	Symplocos cerasifolia	Symplocos cerasifolia Wall.	S
Malaysia	Myrtaceae	Syzygium castaneum	Syzygium castaneum (Merr.) Merr. & L.M.Perry	S
Malaysia	Myrtaceae	Syzygium cerasiforme	Syzygium racemosum (Blume) DC.	S
Malaysia	Myrtaceae	Syzygium chloranthum	Syzygium chloranthum (Duthie) Merr. & L.M.Perry	S
Malaysia	Myrtaceae	Syzygium cinereum	Syzygium cinereum (Kurz) Chantaran. & J.Parn.	S
Malaysia	Myrtaceae	Syzygium duthieanum	Syzygium duthieanum (King) Masam.	S
Malaysia	Myrtaceae	Syzygium filiforme	Syzygium filiforme Chantaran. & J.Parn.	S
Malaysia	Myrtaceae	Syzygium flosculiferum	Syzygium flosculiferum (M.R.Hend.) Sreek.	S
Malaysia	Myrtaceae	Syzygium glaucum	Syzygium glaucum (King) Chantaran. & J.Parn.	S
Malaysia	Myrtaceae	Syzygium griffithii	Syzygium griffithii (Duthie) Merr. & L.M.Perry	S
Malaysia	Myrtaceae	Syzygium inophyllum var barnardii	Syzygium inophyllum DC.	S
Malaysia	Myrtaceae	Syzygium inophyllum var. bernardi	Syzygium inophyllum DC.	S
Malaysia	Myrtaceae	Syzygium koordersianum	Syzygium koordersianum (King) I.M.Turner	S
Malaysia	Myrtaceae	Syzygium napiforme	Syzygium napiforme (Koord. & Valeton) Merr. & L.M.Perry	S
Malaysia	Myrtaceae	Syzygium nigrescens	Syzygium nigricans (King) Merr. & L.M.Perry	S
Malaysia	Myrtaceae	Syzygium politum	Syzygium politum (King) I.M.Turner	S
Malaysia	Myrtaceae	Syzygium polyanthum var. polyanthum	Syzygium polyanthum (Wight) Walp.	S
Malaysia	Myrtaceae	Syzygium pustulatum	Syzygium pustulatum (Duthie) Merr.	S
Malaysia	Myrtaceae	Syzygium pycnanthum	Syzygium pycnanthum Merr. & L.M.Perry	S
Malaysia	Myrtaceae	Syzygium ridleyi	Syzygium ridleyi (King) Chantaran. & J.Parn.	S
Malaysia	Myrtaceae	Syzygium rugosum	Syzygium rugosum Korth.	S
Malaysia	Myrtaceae	Syzygium rugosum var. rugosum	Syzygium rugosum Korth.	S
Malaysia	Myrtaceae	Syzygium singaporense	Syzygium singaporense (King) Airy Shaw	S
Malaysia	Myrtaceae	Syzygium sp. 11	NA	S
Malaysia	Myrtaceae	Syzygium species 10	NA	S
Malaysia	Myrtaceae	Syzygium species 16	NA	S
Malaysia	Myrtaceae	Syzygium subdecussatum var. subdecussatum	Syzygium subdecussatum (Duthie) I.M.Turner	L
Malaysia	Myrtaceae	Syzygium syzygioides	Syzygium syzygioides (Miq.) Merr. & L.M.Perry	S
Malaysia	Myrtaceae	Syzygium syzygoides	Syzygium syzygioides (Miq.) Merr. & L.M.Perry	S
Malaysia	Myrtaceae	Syzygium unknown	NA	S
Malaysia	Myrtaceae	Syzygium valdevenosum var. valdevenosum	Syzygium valdevenosum (Duthie) Merr. & L.M.Perry	S
Malaysia	Apocynaceae	Tabernaemontana corymbosa	Tabernaemontana corymbosa Roxb. ex Wall.	S
Malaysia	Rubiaceae	Tarenna tarena maingayi	Tarenna maingayi (Hook.f.) Merr.	S
Malaysia	Verbenaceae	Teijsmanniodendron coreaceum	Teijsmanniodendron coriaceum (C.B.Clarke) Kosterm.	S
Malaysia	Theaceae	Ternstroemia penangiana	Ternstroemia penangiana Choisy	S
Malaysia	Rubiaceae	Timonius wallichianus	Timonius wallichianus (Korth.) Valeton	S
Malaysia	Trigoniaceae	Trigoniastrum hypoleucum	Trigoniastrum hypoleucum Miq.	A
Malaysia	Euphorbiaceae	Trigonopleura malayana	Trigonopleura malayana Hook.f.	A
Malaysia	Burseraceae	Triomma malaccensis	Triomma malaccensis Hook.f.	A
Malaysia	Annonaceae	Trivalvaria macrophylla	Trivalvaria macrophylla (Blume) Miq.	S
Malaysia	Rubiaceae	Urophyllum glabrum	Urophyllum arboreum (Reinw. ex Blume) Korth.	S
Malaysia	Dipterocarpaceae	Vatica cuspidata	Vatica cuspidata (Ridl.) Desch	A
Malaysia	Dipterocarpaceae	Vatica odorata	Vatica odorata (Griff.) Symington	A
Malaysia	Dipterocarpaceae	Vatica pauciflora	Vatica pauciflora Blume	A
Malaysia	Compositae	Vernonia arborea	Vernonia arborea Buch.-Ham.	A
Malaysia	Verbenaceae	Vitex gamosepala	Vitex gamosepala Griff.	S
Malaysia	Verbenaceae	Vitex pinnata	Vitex pinnata L.	S
Malaysia	Polygalaceae	Xanthophyllum affine	Xanthophyllum flavescens Roxb.	S
Malaysia	Polygalaceae	Xanthophyllum amoneum	Xanthophyllum amoenum Chodat	L
Malaysia	Polygalaceae	Xanthophyllum ellipticum	Xanthophyllum ellipticum Korth. ex Miq.	S
Malaysia	Polygalaceae	Xanthophyllum griffithii	Xanthophyllum griffithii Hook.f. ex A.W.Benn.	S
Malaysia	Polygalaceae	Xanthophyllum obscurum	Xanthophyllum obscurum A.W.Benn.	L
Malaysia	Polygalaceae	Xanthophyllum rufum	Xanthophyllum rufum A.W.Benn.	S
Malaysia	Guttiferae	Xantophyllum eurhynchum	Xanthophyllum eurhynchum Miq.	S
Malaysia	Sapindaceae	Xerospermum noronhianum	Xerospermum noronhianum Blume	S
Malaysia	Annonaceae	Xylopia ferrugenia	Xylopia ferruginea (Hook.f. & Thomson) Baill.	S
Malaysia	Annonaceae	Xylopia ferrugenia var. oxyantha	Xylopia ferruginea (Hook.f. & Thomson) Baill.	S
Malaysia	Annonaceae	Xylopia ferruginea	Xylopia ferruginea (Hook.f. & Thomson) Baill.	S
Malaysia	Annonaceae	Xylopia ferruginea var. oxyantha	Xylopia ferruginea (Hook.f. & Thomson) Baill.	S
Malaysia	Annonaceae	Xylopia fusca	Xylopia fusca Maingay ex Hook.f. & Thomson	S
Malaysia	Annonaceae	Xylopia magna	Xylopia magna Maingay ex Hook.f.	S
Malaysia	Rutaceae	Zanthoxylum myriacanthum	Zanthoxylum myriacanthum Wall. ex Hook. f.	S
Panama	Fabaceae	Abarema barbouriana	Abarema barbouriana (Standl.) Barneby & J.W.Grimes	S
Panama	Euphorbiaceae	Alchornea latifolia	Alchornea latifolia Sw.	S
Panama	Rubiaceae	Alseis blackiana	Alseis blackiana Hemsl.	A
Panama	Rubiaceae	Amaioua corymbosa	Amaioua corymbosa Kunth	S
Panama	Anacardiaceae	Anacardium excelsum	Anacardium excelsum (Bertero ex Kunth) Skeels	L
Panama	Fabaceae	Andira inermis	Andira inermis (Wright) DC.	L
Panama	Annonaceae	Annona hayesii	Annona hayesii Saff.	S
Panama	Annonaceae	Annona spraguei	Annona spraguei Saff.	S
Panama	Malvaceae	Apeiba membranacea	Apeiba membranacea Spruce ex Benth.	S
Panama	Malvaceae	Apeiba tibourbou	Apeiba tibourbou Aubl.	S
Panama	Apocynaceae	Aspidosperma cruentum	Aspidosperma desmanthum Benth. ex Müll.Arg.	A
Panama	Apocynaceae	Aspidosperma spruceanum	Aspidosperma spruceanum Benth. ex Müll.Arg.	A
Panama	Anacardiaceae	Astronium graveolens	Astronium graveolens Jacq.	S
Panama	Lauraceae	Beilschmiedia pendula	Beilschmiedia pendula (Sw.) Hemsl.	L
Panama	Moraceae	Brosimum alicastrum	Brosimum alicastrum Sw.	L
Panama	Moraceae	Brosimum costaricanum	Brosimum costaricanum Liebm.	S
Panama	Moraceae	Brosimum guianense	Brosimum guianense (Aubl.) Huber ex Ducke	S
Panama	Moraceae	Brosimum lactescens	Brosimum lactescens (S.Moore) C.C.Berg	S
Panama	Malpighiaceae	Byrsonima crassifolia	Byrsonima crassifolia (L.) Kunth	S
Panama	Malpighiaceae	Byrsonima spicata	Byrsonima spicata (Cav.) Rich. ex Kunth	S
Panama	Clusiaceae	Calophyllum longifolium	Calophyllum longifolium Willd.	L
Panama	Salicaceae	Casearia arborea	Casearia arborea (Rich.) Urb.	S
Panama	Salicaceae	Casearia commersoniana	Casearia commersoniana Cambess.	S
Panama	Salicaceae	Casearia sp.6	NA	S
Panama	Salicaceae	Casearia sylvestris	Casearia sylvestris Sw.	S
Panama	Rhizophoraceae	Cassipourea elliptica	Cassipourea guianensis Aubl.	S
Panama	Urticaceae	Cecropia insignis	Cecropia insignis Liebm.	S
Panama	Urticaceae	Cecropia obtusifolia	Cecropia obtusifolia Bertol.	S
Panama	Malvaceae	Ceiba pentandra	Ceiba pentandra (L.) Gaertn.	A
Panama	Cannabaceae	Celtis schippii	Celtis schippii Standl.	S
Panama	Ochnaceae	Cespedesia spathulata	Cespedesia spathulata (Ruiz & Pav.) Planch.	A
Panama	Sapotaceae	Chrysophyllum argenteum	Chrysophyllum argenteum Jacq.	S
Panama	Sapotaceae	Chrysophyllum cainito	Chrysophyllum cainito L.	L
Panama	Sapotaceae	Chrysophyllum hirsutum	Chrysophyllum hirsutum Cronquist	S
Panama	Lauraceae	Cinnamomum triplinerve	Cinnamomum triplinerve (Ruiz & Pav.) Kosterm.	S
Panama	Polygonaceae	Coccoloba manzinellensis	Coccoloba manzinellensis Beurl.	S
Panama	Polygonaceae	Coccoloba padiformis	Coccoloba padiformis Meisn.	S
Panama	Fabaceae	Copaifera aromatica	Copaifera aromatica Dwyer	S
Panama	Boraginaceae	Cordia alliodora	Cordia alliodora	A
Panama	Boraginaceae	Cordia bicolor	Cordia bicolor	S
Panama	Boraginaceae	Cordia lasiocalyx	Cordia lasiocalyx	S
Panama	Boraginaceae	Cordia panamensis	Cordia panamensis L.Riley	S
Panama	Lecythidaceae	Couratari guianensis	Couratari guianensis Aubl.	A
Panama	Rubiaceae	Coussarea curvigemmia	Coussarea curvigemma Dwyer	S
Panama	Euphorbiaceae	Croton billbergianus	Croton billbergianus Müll.Arg.	S
Panama	Sapindaceae	Cupania latifolia	Cupania latifolia Kunth	S
Panama	Sapindaceae	Cupania scrobiculata	Cupania scrobiculata Rich.	S
Panama	Sapindaceae	Cupania seemannii	Cupania seemannii Triana & Planch.	S
Panama	Sapindaceae	Cupania sylvatica	Cupania seemannii Triana & Planch.	S
Panama	Araliaceae	Dendropanax arboreus	Dendropanax arboreus (L.) Decne. & Planch.	S
Panama	Fabaceae	Dialium guianense	Dialium guianense (Aubl.) Sandwith	S
Panama	Ebenaceae	Diospyros artanthifolia	Diospyros artanthifolia Mart. ex Miq.	L
Panama	Fabaceae	Dipteryx oleifera	Dipteryx oleifera Benth.	L
Panama	Putranjivaceae	Drypetes standleyi	Drypetes standleyi	L
Panama	Fabaceae	Enterolobium schomburgkii	Enterolobium schomburgkii (Benth.) Benth.	S
Panama	Vochysiaceae	Erisma blancoa	Erisma blancoa Marc.-Berti	A
Panama	Fabaceae	Erythrina costaricensis	Erythrina costaricensis Micheli	A
Panama	Erythroxylaceae	Erythroxylum citrifolium	Erythroxylum citrifolium A.St.-Hil.	S
Panama	Erythroxylaceae	Erythroxylum macrophyllum	Erythroxylum macrophyllum	S
Panama	Lecythidaceae	Eschweilera pittieri	Eschweilera reversa Pittier	L
Panama	Myrtaceae	Eugenia coloradoensis	Eugenia florida DC.	S
Panama	Myrtaceae	Eugenia galalonensis	Eugenia galalonensis (C.Wright ex Griseb.) Krug & Urb.	S
Panama	Myrtaceae	Eugenia oerstediana	Eugenia oerstediana O.Berg	S
Panama	Rubiaceae	Faramea occidentalis	Faramea occidentalis (L.) A.Rich.	S
Panama	Moraceae	Ficus apollinaris	Ficus apollinaris Dugand	S
Panama	Moraceae	Ficus bullenei	Ficus bullenei I.M.Johnst.	S
Panama	Moraceae	Ficus maxima	Ficus maxima Mill.	S
Panama	Moraceae	Ficus obtusifolia	Ficus obtusifolia Kunth	S
Panama	Clusiaceae	Garcinia intermedia	Garcinia intermedia (Pittier) Hammel	L
Panama	Clusiaceae	Garcinia madruno	Garcinia madruno (Kunth) Hammel	L
Panama	Rubiaceae	Genipa americana	Genipa americana L.	S
Panama	Meliaceae	Guarea bullata	Guarea glabra Vahl	L
Panama	Meliaceae	Guarea grandifolia	Guarea guidonia (L.) Sleumer	S
Panama	Meliaceae	Guarea guidonia	Guarea guidonia (L.) Sleumer	S
Panama	Annonaceae	Guatteria dumetorum	Guatteria dumetorum R.E.Fr.	S
Panama	Rubiaceae	Guettarda foliacea	Guettarda foliacea Standl.	S
Panama	Rubiaceae	Guettarda ramuliflora	Guettarda ramuliflora Beurl.	S
Panama	Lecythidaceae	Gustavia fosteri	Gustavia fosteri S.A.Mori	L
Panama	Lecythidaceae	Gustavia superba	Gustavia superba (Kunth) O.Berg	L
Panama	Malvaceae	Hampea appendiculata	Hampea appendiculata (Donn.Sm.) Standl.	S
Panama	Salicaceae	Hasseltia floribunda	Hasseltia floribunda Kunth	S
Panama	Erythropalaceae	Heisteria acuminata	Heisteria acuminata (Humb. & Bonpl.) Engl.	S
Panama	Erythropalaceae	Heisteria concinna	Heisteria concinna Standl.	S
Panama	Melastomataceae	Henriettea succosa	Henriettea succosa (Aubl.) DC.	S
Panama	Melastomataceae	Henriettella fascicularis	Henriettella fascicularis (Sw.) C. Wright	S
Panama	Euphorbiaceae	Hieronyma alchorneoides	Hieronyma alchorneoides Allemão	S
Panama	Chrysobalanaceae	Hirtella americana	Hirtella americana L.	L
Panama	Chrysobalanaceae	Hirtella racemosa	Hirtella racemosa Lam.	S
Panama	Chrysobalanaceae	Hirtella triandra	Hirtella triandra Sw.	L
Panama	Humiriaceae	Humiriastrum diguense	Humiriastrum diguense (Cuatrec.) Cuatrec.	L
Panama	Euphorbiaceae	Hura crepitans	Hura crepitans L.	A
Panama	Fabaceae	Hymenaea courbaril	Hymenaea courbaril L.	L
Panama	Fabaceae	Hymenolobium mesoamericanum	Hymenolobium mesoamericanum H.C.Lima	A
Panama	Fabaceae	Inga cocleensis	Inga cocleensis Pittier	L
Panama	Fabaceae	Inga fagifolia	Inga ruiziana G.Don	S
Panama	Fabaceae	Inga laurina	Inga laurina (Sw.) Willd.	S
Panama	Fabaceae	Inga multijuga	Inga multijuga Benth.	S
Panama	Fabaceae	Inga nobilis	Inga nobilis Willd.	S
Panama	Fabaceae	Inga pezizifera	Inga pezizifera Benth.	S
Panama	Fabaceae	Inga sapindoides	Inga sapindoides Willd.	L
Panama	Fabaceae	Inga sertulifera	Inga sertulifera DC.	L
Panama	Fabaceae-Mimosoideae	Inga thibaudiana	Inga thibaudiana DC.	S
Panama	Bignoniaceae	Jacaranda copaia	Jacaranda copaia (Aubl.) D.Don	A
Panama	Caricaceae	Jacaratia spinosa	Jacaratia spinosa (Aubl.) A.DC.	S
Panama	Lacistemaceae	Lacistema aggregatum	Lacistema aggregatum (P.J.Bergius) Rusby	S
Panama	Apocynaceae	Lacmellea panamensis	Lacmellea panamensis (Woodson) Markgr.	S
Panama	Salicaceae	Laetia procera	Laetia procera (Poepp.) Eichler	S
Panama	Salicaceae	Laetia thamnia	Laetia thamnia L.	S
Panama	Chrysobalanaceae	Licania hypoleuca	Licania hypoleuca Benth.	S
Panama	Chrysobalanaceae	Licania platypus	Licania platypus (Hemsl.) Fritsch	L
Panama	Achariaceae	Lindackeria laurina	Lindackeria laurina C. Presl	S
Panama	Fabaceae	Lonchocarpus heptaphyllus	Lonchocarpus heptaphyllus (Poir.) DC.	A
Panama	Fabaceae	Lonchocarpus latifolius	Hebestigma cubense (Kunth) Urb.	A
Panama	Malvaceae	Luehea seemannii	Luehea seemannii Triana & Planch	A
Panama	Euphorbiaceae	Mabea occidentalis	Mabea occidentalis Benth.	A
Panama	Rubiaceae	Macrocnemum glabrescens	Macrocnemum roseum (Ruiz & Pav.) Wedd.	A
Panama	Rubiaceae	Macrocnemum roseum	Macrocnemum roseum (Ruiz & Pav.) Wedd.	A
Panama	Apocynaceae	Malouetia isthmica	Malouetia isthmica Markgr. ex A.H.Gentry	A
Panama	Moraceae	Maquira guianensis	Maquira guianensis Aubl.	S
Panama	Chrysobalanaceae	Maranthes panamensis	Maranthes panamensis (Standl.) Prance & F.White	L
Panama	Clusiaceae	Marila laxiflora	Marila laxiflora Rusby	A
Panama	Sapindaceae	Matayba apetala	Matayba apetala (Griseb.) Radlk.	S
Panama	Celastraceae	Maytenus schippii	Maytenus schippii Lundell	S
Panama	Melastomataceae	Miconia argentea	Miconia argentea (Sw.) DC.	S
Panama	Melastomataceae	Miconia elata	Miconia elata (Sw.) DC.	S
Panama	Melastomataceae	Miconia poeppigii	Miconia poeppigii Triana	S
Panama	Melastomataceae	Miconia prasina	Miconia prasina (Sw.) DC.	S
Panama	Annonaceae	Mosannona garwoodii	Mosannona garwoodii Chatrou & Welzenis	S
Panama	Anacardiaceae	Mosquitoxylum jamaicense	Mosquitoxylum jamaicense Krug & Urb.	S
Panama	Myrtaceae	Myrcia gatunensis	Myrcia gatunensis Standl.	S
Panama	Lauraceae	Nectandra cissiflora	Nectandra cissiflora Nees	S
Panama	Lauraceae	Nectandra fuzzy	NA	S
Panama	Lauraceae	Nectandra purpurea	Nectandra purpurea (Ruiz & Pav.) Mez	S
Panama	Nyctaginaceae	Neea delicatula	Neea delicatula Standl.	S
Panama	Malvaceae	Ochroma pyramidale	Ochroma pyramidale (Cav. ex Lam.) Urb.	A
Panama	Lauraceae	Ocotea cernua	Ocotea cernua (Nees) Mez	S
Panama	Lauraceae	Ocotea dendrodaphne	Ocotea dendrodaphne Mez	L
Panama	Lauraceae	Ocotea oblonga	Ocotea oblonga (Meisn.) Mez	S
Panama	Lauraceae	Ocotea puberula	Ocotea puberula (Rich.) Nees	S
Panama	Lauraceae	Ocotea whitei	Ocotea whitei Woodson	L
Panama	Fabaceae	Ormosia coccinea	Ormosia coccinea (Aubl.) Jacks.	S
Panama	Fabaceae	Ormosia macrocalyx	Ormosia macrocalyx Ducke	S
Panama	Annonaceae	Oxandra longipetala	Oxandra longipetala R.E. Fr.	S
Panama	Annonaceae	Oxandra panamensis	Oxandra panamensis R.E. Fr.	L
Panama	Malvaceae	Pachira sessilis	Pachira sessilis Benth.	S
Panama	Euphorbiaceae	Pera arborea	Pera arborea Mutis	S
Panama	Moraceae	Perebea xanthochyma	Perebea xanthochyma H.Karst.	S
Panama	Fabaceae	Platymiscium pinnatum	Platymiscium pinnatum (Jacq.) Dugand	A
Panama	Fabaceae	Platypodium elegans	Platypodium elegans Vogel	A
Panama	Rubiaceae	Posoqueria latifolia	Posoqueria latifolia (Rudge) Schult.	S
Panama	Moraceae	Poulsenia armata	Poulsenia armata (Miq.) Standl.	S
Panama	Urticaceae	Pourouma bicolor	Pourouma bicolor Mart.	S
Panama	Urticaceae	Pourouma guianensis	Pourouma guianensis Aubl.	S
Panama	Sapotaceae	Pouteria campechiana	Pouteria campechiana (Kunth) Baehni	L
Panama	Sapotaceae	Pouteria fossicola	Pouteria fossicola Cronquist	L
Panama	Sapotaceae	Pouteria reticulata	Pouteria reticulata (Engl.) Eyma	L
Panama	Sapotaceae	Pouteria stipitata	Pouteria stipitata Cronquist	S
Panama	Sapotaceae	Pouteria torta	Pouteria torta (Mart.) Radlk.	L
Panama	Fabaceae	Prioria copaifera	Prioria copaifera Griseb.	L
Panama	Burseraceae	Protium confusum	Protium confusum (Rose) Pittier	S
Panama	Burseraceae	Protium costaricense	Protium costaricense (Rose) Engl.	S
Panama	Burseraceae	Protium panamense	Protium panamense (Rose) I.M.Johnst.	L
Panama	Burseraceae	Protium tenuifolium	Protium tenuifolium (Engl.) Engl.	S
Panama	Burseraceae	Protium trifoliolatum	Protium trifoliolatum Engl.	S
Panama	Sapindaceae	Pseudima frutescens	Pseudima frutescens (Aubl.) Radlk.	L
Panama	Malvaceae	Pseudobombax septenatum	Pseudobombax septenatum (Jacq.) Dugand	A
Panama	Moraceae	Pseudolmedia spuria	Pseudolmedia spuria (Sw.) Griseb.	S
Panama	Rubiaceae	Psychotria calophylla	Psychotria calophylla Standl.	S
Panama	Rubiaceae	Psychotria capitata	Psychotria capitata Ruiz & Pav.	S
Panama	Fabaceae	Pterocarpus rohrii	Pterocarpus rohrii Vahl	A
Panama	Malvaceae	Quararibea asterolepis	Quararibea asterolepis Pittier	S
Panama	Simaroubaceae	Quassia amara	Quassia amara L.	S
Panama	Rubiaceae	Randia armata	Randia armata (Sw.) DC.	S
Panama	Proteaceae	Roupala montana	Roupala montana Aubl.	A
Panama	Salicaceae	Ryania speciosa	Ryania speciosa Vahl	S
Panama	Euphorbiaceae	Sapium broadleaf	NA	S
Panama	Araliaceae	Schefflera morototoni	Schefflera morototoni (Aubl.) Maguire, Steyerm. & Frodin	S
Panama	Simaroubaceae	Simarouba amara	Simarouba amara Aubl.	S
Panama	Elaeocarpaceae	Sloanea meianthera	Sloanea meianthera Donn.Sm.	S
Panama	Elaeocarpaceae	Sloanea terniflora	Sloanea terniflora (Moc. & Sessé ex DC.) Standl.	S
Panama	Elaeocarpaceae	Sloanea zuliaensis	Sloanea zuliaensis Pittier	S
Panama	Solanaceae	Solanum hayesii	Solanum hayesii Fernald	S
Panama	Moraceae	Sorocea affinis	Sorocea affinis Hemsl.	S
[truncated: 735 more rows]
